# Supplementary material for: Proteomic Analysis to Understand the Promotive Effect of Ethanol on Soybean Growth Under Salt Stress
Source: Biology (Basel). 2024 Oct 24;13(11):861. doi: 10.3390/biology13110861 (PMC11591660; doi:10.3390/biology13110861)
Supplement: Supplementary file 1 [file biology-13-00861-s001.zip › Table S1.xlsx]

## Sheet: Table S1
Table S1. List of identified proteins involved in soybean root under salt stress compared to control.
Accession	Description	Coverage [%]	# Peptides	# AAs	MW [kDa]	calc. pI	Biological Process	Cellular Component	Molecular Function	Abundance Ratio: (Sample) / (Control)	P-Value: (Sample) / (Control)
I1JS66	AAA domain-containing protein OS=Glycine max OX=3847 GN=GLYMA_03G262800 PE=3 SV=1	65	24	426	47.7	6.47	protein metabolism;other metabolic processes;other biological processes	nucleus;other cell component	other molecular function	100	3.98393e-16
K7LXH3	ABC transporter B family member 19 OS=Glycine max OX=3847 GN=100797124 PE=4 SV=1	19	13	1091	118.3	8.59	transport	other membranes	transporter activity;other molecular function	100	3.98393e-16
I1KR41	Endoplasmic reticulum-Golgi intermediate compartment protein 3-like OS=Glycine max OX=3847 GN=GLYMA_08G073600 PE=4 SV=1	34	12	384	43.3	6.95		other membranes;ER/Golgi;other cell component		100	3.98393e-16
I1JSX8	L-ascorbate oxidase homolog OS=Glycine max OX=3847 GN=100815570 PE=3 SV=1	26	11	547	60.6	9.39			other molecular function	100	3.98393e-16
A0A0R0G040	Ubiquitin domain-containing protein DSK2b-like OS=Glycine max OX=3847 GN=100776447 PE=4 SV=1	28	10	511	54.7	4.97		nucleus	other molecular function	100	3.98393e-16
I1K6Z1	HECT-type E3 ubiquitin transferase OS=Glycine max OX=3847 GN=100818972 PE=3 SV=1	5	9	1895	204.1	5.82	protein metabolism;other metabolic processes		other molecular function	100	3.98393e-16
C6TGQ1	Squalene synthase OS=Glycine max OX=3847 PE=2 SV=1	32	9	413	47.1	6.71	other metabolic processes	other membranes	other molecular function	100	3.98393e-16
I1JLY3	Peptidylprolyl isomerase OS=Glycine max OX=3847 GN=GLYMA_04G108100 PE=4 SV=1	16	7	622	69.9	5.53	protein metabolism;other metabolic processes;developmental processes;other biological processes	other cell component	other molecular function	100	3.98393e-16
I1JST6	RING-type E3 ubiquitin transferase OS=Glycine max OX=3847 GN=100815928 PE=4 SV=1	11	7	813	89.2	5.31	protein metabolism;other metabolic processes		other molecular function	100	3.98393e-16
I1J9V8	Protein transport protein sec16 OS=Glycine max OX=3847 GN=100795053 PE=3 SV=2	5	7	1424	154.3	5.08	cell organization and biogenesis;other metabolic processes;transport;other biological processes	other membranes;ER/Golgi		100	3.98393e-16
I1NI06	Heterogeneous nuclear ribonucleoprotein 1 OS=Glycine max OX=3847 GN=100786882 PE=4 SV=1	18	6	476	48	7.14			nucleic acid binding activity	100	3.98393e-16
I1KMA2	Vesicle-associated membrane protein 726 OS=Glycine max OX=3847 GN=100799609 PE=3 SV=1	25	6	225	25.5	8.21	transport	other membranes;other cell component		100	3.98393e-16
K7MXR7	Apyrase 1 OS=Glycine max OX=3847 GN=100811625 PE=3 SV=1	16	6	469	50.8	6.23	other metabolic processes	other membranes	other molecular function	100	3.98393e-16
A0A088AWV3	GAMYB-binding protein family protein OS=Glycine max OX=3847 GN=GBP2 PE=2 SV=1	12	5	611	69.1	8.79	RNA metabolism OR transcription;other metabolic processes	nucleus		100	3.98393e-16
K7MKM4	Amine oxidase OS=Glycine max OX=3847 GN=GLYMA_17G085500 PE=3 SV=1	4	4	1308	145	7.71	other metabolic processes;signal transduction		other molecular function	100	3.98393e-16
A0A0R0IV26	Amidohydro-rel domain-containing protein OS=Glycine max OX=3847 GN=GLYMA_08G177500 PE=3 SV=1	10	4	516	56.5	6.62	other metabolic processes	other cell component	other molecular function	100	3.98393e-16
I1L889	GB1/RHD3-type G domain-containing protein OS=Glycine max OX=3847 GN=100787000 PE=3 SV=2	8	4	601	69	7.5		other membranes	other molecular function	100	3.98393e-16
I1M502	zf-Tim10_DDP domain-containing protein OS=Glycine max OX=3847 GN=GLYMA_13G339700 PE=4 SV=1	58	4	84	9.7	7.05	cell organization and biogenesis;transport	other membranes;mitochondrion		100	3.98393e-16
C6T5K5	Prefoldin subunit 3 OS=Glycine max OX=3847 GN=100527836 PE=2 SV=1	28	4	195	21.4	4.78	cell organization and biogenesis;other biological processes	other cell component	cytoskeletal activity	100	3.98393e-16
C6TDL2	Transcriptional regulator (Fragment) OS=Glycine max OX=3847 PE=2 SV=1	31	4	119	13.7	9.13				100	3.98393e-16
I1LL43	RNase_PH domain-containing protein OS=Glycine max OX=3847 GN=100819105 PE=4 SV=1	21	3	185	19.8	8.69				100	3.98393e-16
A0A0R4J4T5	Leucine carboxyl methyltransferase 1 homolog OS=Glycine max OX=3847 GN=100801193 PE=3 SV=1	10	3	334	38.2	5.16	other metabolic processes	other membranes;other cell component	other molecular function	100	3.98393e-16
A0A0R0JFJ6	Protein disulfide-isomerase OS=Glycine max OX=3847 GN=GLYMA_06G114700 PE=4 SV=1	5	3	394	44.4	6.07	stress response;other biological processes	ER/Golgi	other molecular function	100	3.98393e-16
K7LRL6	Tropinone reductase homolog At5g06060-like OS=Glycine max OX=3847 GN=100791265 PE=3 SV=1	11	3	277	29.8	7.25			other molecular function	100	3.98393e-16
A0A0R0IMS4	Hexosyltransferase OS=Glycine max OX=3847 GN=100795264 PE=3 SV=1	5	3	551	62	7.61	cell organization and biogenesis;other metabolic processes	other membranes;ER/Golgi	other molecular function	100	3.98393e-16
I1MGV5	Copper-transporting ATPase RAN1 OS=Glycine max OX=3847 GN=100804960 PE=3 SV=1	2	2	996	106.3	5.12	transport;other biological processes	other membranes	transporter activity;other molecular function	100	3.98393e-16
I1L9V7	Uncharacterized protein OS=Glycine max OX=3847 GN=100811405 PE=4 SV=1	15	2	130	14.3	6.55				100	3.98393e-16
I1JMF8	PKS_ER domain-containing protein OS=Glycine max OX=3847 GN=100813407 PE=4 SV=1	5	2	346	38.5	6.68			other molecular function	100	3.98393e-16
C6T159	Uncharacterized protein OS=Glycine max OX=3847 PE=2 SV=1	15	2	108	12.5	8.21				100	3.98393e-16
Q0GPC9	BZIP transcription factor bZIP21 (Fragment) OS=Glycine max OX=3847 GN=bZIP21 PE=2 SV=1	7	2	330	35.8	5.33	RNA metabolism OR transcription		other molecular function	100	3.98393e-16
C6TE96	Nicotianamine synthase OS=Glycine max OX=3847 GN=100786994 PE=2 SV=1	12	2	267	29.1	5.49				100	3.98393e-16
I1JFE3	Histidine-containing phosphotransfer protein OS=Glycine max OX=3847 GN=100803400 PE=4 SV=1	18	2	152	17.2	6.3	other metabolic processes;signal transduction	cytosol;nucleus;other cell component	kinase activity;other molecular function	34.927	3.98393e-16
I1LAS9	Pectinesterase OS=Glycine max OX=3847 GN=100820142 PE=3 SV=2	2	2	574	62.6	6.67	cell organization and biogenesis;other metabolic processes		enzyme regulator activity;other molecular function	19.602	3.98393e-16
A0A0R0G755	MFS domain-containing protein OS=Glycine max OX=3847 GN=GLYMA_14G000900 PE=4 SV=1	5	2	670	71.8	5.35	transport	other membranes	transporter activity	6.942	3.98393e-16
I1JYM3	UPF0160 protein MYG1, mitochondrial OS=Glycine max OX=3847 GN=100798858 PE=3 SV=1	6	2	356	40.4	8.07		nucleus;other cell component		6.351	2.82562e-11
I1JIC4	Protein EARLY RESPONSIVE TO DEHYDRATION 15 OS=Glycine max OX=3847 GN=ERD15 PE=2 SV=1	26	2	125	14.7	5.17	other biological processes	nucleus	nucleic acid binding activity	5.926	3.98393e-16
I1M2U6	Ribokinase OS=Glycine max OX=3847 GN=102666284 PE=3 SV=1	22	4	362	37.9	6.71	other metabolic processes	nucleus;other cell component	kinase activity;other molecular function	5.475	3.98393e-16
I1J4I4	Phosphotransferase OS=Glycine max OX=3847 GN=100783774 PE=3 SV=1	19	8	496	53.8	7.03	other metabolic processes;other biological processes	cytosol;mitochondrion	kinase activity;other molecular function	5.286	8.64764e-15
I1M9J3	TPX2 domain-containing protein OS=Glycine max OX=3847 GN=100788524 PE=3 SV=1	7	3	481	51.7	8.82		cytoskeleton;other cell component	cytoskeletal activity	5.171	2.16233e-11
A0A0R0IM08	Plasma membrane intrinsic protein 1 OS=Glycine max OX=3847 GN=GLYMA_08G015300 PE=3 SV=1	31	6	289	30.9	8.41	stress response;transport	plasma membrane;other membranes	transporter activity	4.479	3.98393e-16
O49016	Glucan endo-1,3-beta-D-glucosidase (Fragment) OS=Glycine max OX=3847 GN=SGlu11 PE=3 SV=1	22	3	238	25.5	8.32	other metabolic processes		other molecular function	4.339	3.98393e-16
I1JA20	MINDY_DUB domain-containing protein OS=Glycine max OX=3847 GN=100808340 PE=4 SV=1	13	6	726	79.6	4.65	protein metabolism;other metabolic processes		other molecular function	4.252	4.28123e-06
I1K7H3	Expansin OS=Glycine max OX=3847 GN=100792023 PE=3 SV=1	12	3	255	27.4	8.4	cell organization and biogenesis;other biological processes	non-structural extracellular;other membranes		3.889	3.44572e-08
I1M395	Knot1 domain-containing protein OS=Glycine max OX=3847 GN=GLYMA_13G278000 PE=4 SV=1	33	2	73	8.3	7.84	stress response;other biological processes			3.889	3.98393e-16
A0A0R0F8K2	WD_REPEATS_REGION domain-containing protein OS=Glycine max OX=3847 GN=100812126 PE=4 SV=1	9	2	293	32.7	6.52	other metabolic processes;transport			3.835	3.98393e-16
I1LYC3	FYVE-type domain-containing protein OS=Glycine max OX=3847 GN=GLYMA_13G116000 PE=4 SV=1	15	4	291	31.5	7.23	protein metabolism;other metabolic processes;transport	other cytoplasmic organelle	other molecular function	3.665	5.19524e-05
I1MZT4	Peroxidase OS=Glycine max OX=3847 GN=100818176 PE=3 SV=2	8	2	320	34	5.83	other metabolic processes;stress response;other biological processes	non-structural extracellular	other molecular function	3.466	7.5459e-06
I1M8U3	LIM domain-containing protein WLIM1-like OS=Glycine max OX=3847 GN=100527547 PE=4 SV=1	14	3	196	21.7	8.59	cell organization and biogenesis	plasma membrane;other membranes;cytoskeleton	cytoskeletal activity;other molecular function	3.446	1.48423e-10
K7LKZ6	SGT1 OS=Glycine max OX=3847 GN=GLYMA_10G230000 PE=3 SV=1	12	4	357	39.8	5.05	stress response;other biological processes	nucleus;other cell component	other molecular function	3.409	8.64764e-15
I1JIL9	Protein kinase domain-containing protein OS=Glycine max OX=3847 GN=100776847 PE=4 SV=2	6	3	611	67.1	5.99	protein metabolism;other metabolic processes;stress response	plasma membrane;other membranes	kinase activity;other molecular function	3.402	5.42269e-11
A0A0R0J8G0	Actin-related protein 4-like OS=Glycine max OX=3847 GN=100795390 PE=3 SV=1	47	11	315	34.8	5.8				3.261	9.08208e-05
K7MUD9	AB hydrolase-1 domain-containing protein OS=Glycine max OX=3847 GN=GLYMA_18G238400 PE=3 SV=1	14	5	520	58.2	7.83	protein metabolism		other molecular function	3.201	3.11444e-06
I1LB73	Single-stranded DNA-binding protein, mitochondrial OS=Glycine max OX=3847 GN=100792996 PE=4 SV=1	18	3	217	24	8.4	cell organization and biogenesis;DNA metabolism;other metabolic processes;other biological processes	mitochondrion;other cell component	nucleic acid binding activity	3.172	0.000136754
A0A0R0IYN3	Alba domain-containing protein (Fragment) OS=Glycine max OX=3847 GN=GLYMA_07G031600 PE=4 SV=1	18	4	138	14.9	5.91		nucleus	nucleic acid binding activity	3.163	4.93634e-08
Q9SWB2	Seed maturation protein PM41 OS=Glycine max OX=3847 GN=PM41 PE=2 SV=1	31	2	78	8.2	4.97				3.13	2.12624e-12
K7N1M8	Farnesyl pyrophosphate synthase OS=Glycine max OX=3847 GN=GLYMA_20G047100 PE=3 SV=1	22	4	224	25.5	5.15	other metabolic processes	other cell component	other molecular function	3.117	3.98393e-16
I1LBA2	AAA domain-containing protein OS=Glycine max OX=3847 GN=GLYMA_10G151900 PE=3 SV=1	70	24	423	47.4	5.11	protein metabolism;other metabolic processes;other biological processes	nucleus;other cell component	other molecular function	3.103	0.00344123
I1J4J3	ABC transporter B family member 8 OS=Glycine max OX=3847 GN=100801088 PE=4 SV=2	2	3	1241	136.2	8.57	transport	other membranes	transporter activity;other molecular function	3.022	6.59177e-12
A0A0R4J467	Aquaporin TIP3-2 OS=Glycine max OX=3847 GN=100814469 PE=3 SV=1	7	2	254	27.1	7.65	transport	other membranes	transporter activity	2.968	3.98393e-16
C6TJ98	Apyrase OS=Glycine max OX=3847 PE=2 SV=1	26	4	251	27.6	4.88			other molecular function	2.934	3.98393e-16
I1MXD6	Vacuolar-processing enzyme-like OS=Glycine max OX=3847 GN=100784318 PE=3 SV=1	15	3	426	47.2	5.26	protein metabolism;other metabolic processes	other cell component	other molecular function	2.896	0.000510056
I1NFH7	Ubiquitin receptor RAD23 OS=Glycine max OX=3847 GN=100814162 PE=3 SV=1	27	8	402	42.3	4.89	protein metabolism;DNA metabolism;other metabolic processes;stress response	cytosol;nucleus	nucleic acid binding activity;other molecular function	2.893	3.2327e-13
I1KHZ4	Ribosomal_L18_c domain-containing protein OS=Glycine max OX=3847 GN=100817746 PE=3 SV=1	33	12	298	33.9	9.23	cell organization and biogenesis;protein metabolism;other metabolic processes	cytosol;translational apparatus;nucleus	nucleic acid binding activity;other molecular function	2.869	3.27468e-11
I1JI23	Histone acetyltransferase OS=Glycine max OX=3847 GN=100808905 PE=3 SV=1	24	9	473	53.5	5.43	cell organization and biogenesis;protein metabolism;other metabolic processes	nucleus;other cell component	other molecular function	2.866	0.00151755
K7LXR3	Endo-1,3(4)-beta-glucanase OS=Glycine max OX=3847 GN=100779224 PE=3 SV=1	8	3	738	83.1	6.95	other metabolic processes		other molecular function	2.83	0.0258646
C6T0C7	Kunitz-type trypsin inhibitor KTI1 OS=Glycine max OX=3847 PE=2 SV=1	42	7	212	23.4	4.96			enzyme regulator activity	2.766	3.98393e-16
I1M7P3	PAM2 domain-containing protein OS=Glycine max OX=3847 GN=100814742 PE=4 SV=1	34	2	125	14.7	4.93				2.765	0.0459796
I1MZT0	Peroxidase OS=Glycine max OX=3847 GN=GLYMA_18G055300 PE=3 SV=2	7	2	328	36	9.79	other metabolic processes;stress response;other biological processes	non-structural extracellular	other molecular function	2.76	1.18174e-07
C6T4G1	Transmembrane protein OS=Glycine max OX=3847 PE=2 SV=1	19	3	177	19.8	6.96		other membranes		2.738	0.00251023
I1LWP2	Chorismate mutase OS=Glycine max OX=3847 GN=100797299 PE=4 SV=1	29	6	315	35.8	6.3	other metabolic processes	other cell component	other molecular function	2.674	0.000526139
K7L9Q2	Protein transport protein sec16 OS=Glycine max OX=3847 GN=100790656 PE=4 SV=1	4	2	615	66.9	4.4				2.642	1.29449e-05
A0A0R0FM97	Elongation factor 1-alpha OS=Glycine max OX=3847 GN=100801611 PE=3 SV=1	55	18	447	49.4	9.06	protein metabolism;other metabolic processes		nucleic acid binding activity;other molecular function	2.638	8.38233e-11
I1JJ48	Peroxisomal and mitochondrial division factor 2-like OS=Glycine max OX=3847 GN=100781661 PE=4 SV=1	26	9	313	34.9	5.1		other membranes		2.616	3.98393e-16
I1JLR9	Protein DEFECTIVE IN EXINE FORMATION 1 OS=Glycine max OX=3847 GN=100805038 PE=4 SV=2	12	7	886	98.7	5.02		other membranes		2.602	0.000199159
C6T3A2	Bet_v_1 domain-containing protein OS=Glycine max OX=3847 GN=100527097 PE=2 SV=1	49	8	158	16.7	4.93	stress response;signal transduction;other biological processes	nucleus;other cell component	enzyme regulator activity;other molecular function	2.6	3.98393e-16
K7MUD6	Thyroid hormone receptor associated protein 3 OS=Glycine max OX=3847 GN=100791243 PE=4 SV=1	9	7	991	109.2	5.71				2.558	0.00880037
I1NC22	Glutathione synthetase OS=Glycine max OX=3847 GN=GLYMA_19G237900 PE=3 SV=1	5	2	478	54	6.4	other metabolic processes	cytosol	other molecular function	2.54	4.36429e-08
I1L0H6	FAD-binding PCMH-type domain-containing protein OS=Glycine max OX=3847 GN=100786800 PE=3 SV=1	4	2	543	61.2	7.05			other molecular function	2.518	1.9466e-07
I1NCR0	Pyruvate dehydrogenase E1 component subunit alpha OS=Glycine max OX=3847 GN=100802573 PE=4 SV=2	23	9	427	47.5	7.25	other metabolic processes	other cell component	other molecular function	2.416	0.00398209
C6TBD3	Peroxisomal membrane protein PMP22 OS=Glycine max OX=3847 PE=2 SV=1	14	2	185	21.2	10.42		other membranes		2.395	4.83682e-12
I1LU34	Cellulose synthase-like protein H1 OS=Glycine max OX=3847 GN=100780817 PE=4 SV=2	2	2	750	84.9	8.4	cell cycle OR cell proliferation;other metabolic processes	plasma membrane;other membranes	other molecular function	2.393	3.98393e-16
I1NF53	Dihydroorotate dehydrogenase (quinone), mitochondrial OS=Glycine max OX=3847 GN=100783159 PE=3 SV=1	21	7	455	48.2	9	other metabolic processes	other membranes;mitochondrion	other molecular function	2.387	0.00834338
A0A0R0GCS7	Villin-4 OS=Glycine max OX=3847 GN=100808499 PE=4 SV=1	42	23	644	71.9	5.66			cytoskeletal activity	2.383	1.21846e-07
I1J654	BSD domain-containing protein OS=Glycine max OX=3847 GN=100800894 PE=4 SV=1	15	4	299	32.6	5.01				2.38	0.000893351
A0A0R0GW88	Glycine-rich cell wall structural protein 1.8-like OS=Glycine max OX=3847 GN=100785134 PE=4 SV=1	53	14	388	42.7	4.79			other molecular function	2.367	3.98393e-16
A0A0R0HWD7	ABC transporter domain-containing protein OS=Glycine max OX=3847 GN=GLYMA_10G203000 PE=3 SV=1	1	2	1201	136.6	7.2	transport	other membranes	transporter activity;other molecular function	2.354	0.00406153
I1K6M2	Protein P21-like OS=Glycine max OX=3847 GN=100301882 PE=3 SV=1	57	10	222	23.8	7.87	stress response			2.33	3.98393e-16
A0A0R4J4T4	UBP1-associated protein 2C-like OS=Glycine max OX=3847 GN=100794097 PE=4 SV=1	15	6	437	44.3	8.41		nucleus	nucleic acid binding activity	2.318	0.0370404
I1KGL0	VHS domain-containing protein OS=Glycine max OX=3847 GN=100790466 PE=4 SV=1	13	8	701	77.3	5.63		other membranes;ER/Golgi;other cell component	other molecular function	2.254	0.0449212
C6TFR3	Clathrin light chain OS=Glycine max OX=3847 PE=2 SV=1	59	9	182	20.2	9.38	transport	plasma membrane;other membranes;ER/Golgi	other molecular function	2.236	0.0115069
P29530	P24 oleosin isoform A OS=Glycine max OX=3847 PE=2 SV=2	12	2	226	23.5	8.41	stress response;developmental processes;other biological processes	other membranes;other cell component		2.206	1.63e-05
A0A368UHP7	Xpo1 domain-containing protein OS=Glycine max OX=3847 GN=GLYMA_16G044400 PE=4 SV=1	3	2	1011	111.5	5.78	transport	other cell component		2.2	2.27231e-05
I1JPH2	Tho1_MOS11_C domain-containing protein OS=Glycine max OX=3847 GN=100816435 PE=4 SV=1	15	2	189	20.2	6.93	other metabolic processes;transport	nucleus		2.143	0.00193282
P01064	Bowman-Birk type proteinase inhibitor D-II OS=Glycine max OX=3847 PE=1 SV=2	30	2	83	9.5	5.14		non-structural extracellular	enzyme regulator activity	2.084	3.98393e-16
I1LQR8	Osmotin-like protein OS=Glycine max OX=3847 GN=100818233 PE=3 SV=1	46	8	248	26.2	7.85	stress response			2.076	3.98393e-16
I1JPV5	Pyruvate kinase OS=Glycine max OX=3847 GN=100807864 PE=3 SV=1	49	20	527	57.6	7.08	other metabolic processes	other cell component	kinase activity;other molecular function	2.063	0.0201328
I1J7P1	Non-specific lipid-transfer protein OS=Glycine max OX=3847 GN=GLYMA_01G132500 PE=3 SV=1	18	2	118	11.8	8.9	transport		other molecular function	2.046	4.15565e-08
A0A0R0JD77	TENA_THI-4 domain-containing protein OS=Glycine max OX=3847 GN=GLYMA_07G240700 PE=4 SV=1	13	4	294	33.6	7.87	other metabolic processes	cytosol		2.02	2.70009e-08
I1MJ89	Fe2OG dioxygenase domain-containing protein OS=Glycine max OX=3847 GN=102659434 PE=3 SV=1	5	2	371	41.8	5.16			other molecular function	2.02	0.0166558
I1NBW7	Pescadillo homolog OS=Glycine max OX=3847 GN=100814855 PE=3 SV=1	6	3	603	69.2	8.84	RNA metabolism OR transcription;other metabolic processes	nucleus;other cell component	nucleic acid binding activity;other molecular function	1.976	5.39781e-07
A0A0R0F139	PKS_ER domain-containing protein OS=Glycine max OX=3847 GN=100812491 PE=4 SV=1	58	14	361	39.3	7.28	other metabolic processes		other molecular function	1.975	3.98393e-16
A0A0R0JZG2	Ovule protein OS=Glycine max OX=3847 GN=GLYMA_05G216000 PE=4 SV=1	39	3	131	14.3	9.07				1.975	5.97702e-06
C6TFC1	Non-specific lipid-transfer protein OS=Glycine max OX=3847 GN=100817318 PE=2 SV=1	33	3	122	12.4	8.63	transport		other molecular function	1.96	3.98393e-16
I1NH32	PAP2_C domain-containing protein OS=Glycine max OX=3847 GN=100818599 PE=3 SV=1	6	2	427	48	9.16	other metabolic processes	plasma membrane;other membranes	other molecular function	1.953	0.00375411
Q9XET0	Seed maturation protein PM30 OS=Glycine max OX=3847 GN=PM30 PE=2 SV=1	35	5	140	15.1	8.9				1.949	3.98393e-16
I1M369	Probable bifunctional methylthioribulose-1-phosphate dehydratase/enolase-phosphatase E1 OS=Glycine max OX=3847 GN=100817732 PE=3 SV=1	31	11	503	55.4	6.58	other metabolic processes	other cell component	other molecular function	1.925	0.0309877
A0A0R0K8N9	Importin-11 OS=Glycine max OX=3847 GN=GLYMA_04G153300 PE=4 SV=1	20	2	116	13.2	4.01				1.887	1.66834e-06
C6T1N5	Cytochrome C oxidase subunit III OS=Glycine max OX=3847 PE=2 SV=1	25	2	51	5.9	8.88		other membranes		1.884	0.0403717
C6TJQ0	Plasma membrane intrinsic protein 2 OS=Glycine max OX=3847 GN=100782155 PE=2 SV=1	20	3	285	30.4	8.15	transport	plasma membrane;other membranes	transporter activity	1.883	7.2764e-09
Q8RVH5	Basic 7S globulin 2 OS=Glycine max OX=3847 PE=1 SV=1	22	5	433	47.2	8.25	protein metabolism		other molecular function	1.878	7.3378e-12
C6TC09	J domain-containing protein OS=Glycine max OX=3847 GN=100814672 PE=2 SV=1	9	2	282	31.5	9.54		other membranes		1.867	0.00163111
A0A0R0JG85	Serine/threonine-protein kinase tricorner-like OS=Glycine max OX=3847 GN=100805455 PE=3 SV=1	9	4	462	53.7	6.05	protein metabolism;other metabolic processes		kinase activity;other molecular function	1.837	0.00529519
K7N4K5	WD_REPEATS_REGION domain-containing protein OS=Glycine max OX=3847 GN=100778138 PE=4 SV=1	6	2	575	64.9	6.93	RNA metabolism OR transcription;other metabolic processes	nucleus	nucleic acid binding activity	1.834	0.00623062
Q39801	51 kDa seed maturation protein OS=Glycine max OX=3847 GN=732633 PE=2 SV=1	18	7	473	51	7.11				1.827	1.02379e-06
C6SV68	Cysteine proteinase inhibitor OS=Glycine max OX=3847 GN=GLYMA_14G038200 PE=2 SV=1	40	3	103	11.4	6.06			enzyme regulator activity	1.824	0.000657623
C6T660	RRM domain-containing protein (Fragment) OS=Glycine max OX=3847 PE=2 SV=1	19	3	183	20.6	4.69			nucleic acid binding activity	1.818	0.00258782
C6TGX7	Stem 28 kDa glycoprotein OS=Glycine max OX=3847 GN=GLYMA_07G014500 PE=2 SV=1	31	7	254	29	8.63			other molecular function	1.812	2.5226e-10
I1MNZ8	IST1-like protein OS=Glycine max OX=3847 GN=100800901 PE=3 SV=1	20	7	528	58.7	5.5	transport;other biological processes			1.81	0.0269529
I1KTI0	DNA-directed RNA polymerases I, II, and III subunit RPABC3 OS=Glycine max OX=3847 GN=100806909 PE=3 SV=1	16	3	160	18.5	6.35	RNA metabolism OR transcription;other metabolic processes	nucleus		1.81	0.00628104
I1KUQ6	Lipoxygenase OS=Glycine max OX=3847 GN=100816880 PE=3 SV=2	15	15	868	97.1	7.4	other metabolic processes	other cell component	other molecular function	1.795	0.00172374
A0A0R0GFB2	Vicianin hydrolase-like OS=Glycine max OX=3847 GN=100783037 PE=3 SV=1	24	11	510	57.5	8.87	other metabolic processes		other molecular function	1.761	3.98393e-16
I1LCK4	Charged multivesicular body protein 5-like OS=Glycine max OX=3847 GN=GLYMA_10G195600 PE=4 SV=1	15	3	237	26.5	4.89	cell organization and biogenesis;transport	other cytoplasmic organelle		1.757	0.00111107
A0A0R0G7K6	FCP1 homology domain-containing protein OS=Glycine max OX=3847 GN=GLYMA_14G014300 PE=4 SV=1	24	5	331	37.8	7.78	cell organization and biogenesis;transport	other membranes;mitochondrion;nucleus		1.752	0.00281357
O23958	Metallothionein-II protein OS=Glycine max OX=3847 PE=2 SV=1	75	3	85	8.1	6.95			other molecular function	1.741	0.000972307
A0A0R0HY11	Paladin OS=Glycine max OX=3847 GN=100785394 PE=4 SV=1	2	2	1099	124.5	6.86				1.728	9.28749e-05
C6TBW7	Ras-related protein RABE1c-like OS=Glycine max OX=3847 GN=100816795 PE=2 SV=1	48	10	216	23.9	7.83	transport;other biological processes	other cell component	other molecular function	1.726	0.00412145
A0A0R0HVK7	Peroxygenase (Fragment) OS=Glycine max OX=3847 GN=GLYMA_10G189900 PE=3 SV=1	28	4	197	22.2	6.52		other membranes	other molecular function	1.725	6.79552e-05
K7KPP6	CG-1 domain-containing protein OS=Glycine max OX=3847 GN=100795682 PE=3 SV=1	4	4	1088	121.9	5.86	RNA metabolism OR transcription;other biological processes	nucleus	nucleic acid binding activity;other molecular function	1.724	0.0129274
A0A0R0JYE8	Respiratory burst oxidase-like protein C OS=Glycine max OX=3847 GN=100808271 PE=3 SV=1	7	6	898	101	8.53	other biological processes	plasma membrane;other membranes	other molecular function	1.719	0.00716538
Q42798	3,9-dihydroxypterocarpan 6A-monooxygenase OS=Glycine max OX=3847 GN=CYP93A1 PE=1 SV=1	8	3	509	57.8	8.88	stress response	other membranes	other molecular function	1.713	6.42332e-05
P01071	Trypsin inhibitor B OS=Glycine max OX=3847 PE=1 SV=1	47	9	181	20	4.82			enzyme regulator activity	1.711	3.98393e-16
I1M3D2	Root cap OS=Glycine max OX=3847 GN=100788331 PE=4 SV=1	9	2	334	37.5	7.5				1.711	0.018151
C6T7B5	Annexin OS=Glycine max OX=3847 GN=100794511 PE=2 SV=1	50	17	314	35.9	8.5	stress response		other molecular function	1.706	0.00398209
I1LN49	Oil body-associated protein 1A OS=Glycine max OX=3847 GN=GLYMA_11G252800 PE=3 SV=1	44	8	234	27	7.06				1.692	0.00468167
I1JRS5	Beta_elim_lyase domain-containing protein OS=Glycine max OX=3847 GN=100806463 PE=3 SV=1	17	4	358	38.3	6.74	other metabolic processes	cytosol	other molecular function	1.688	0.0074447
I1K7E6	Late embryogenesis abundant protein, LEA-18 OS=Glycine max OX=3847 GN=GLYMA_06G019000 PE=4 SV=1	36	2	88	9.4	5.2				1.684	0.000460156
C6TD73	Chlorophyll a-b binding protein, chloroplastic OS=Glycine max OX=3847 GN=100815789 PE=2 SV=1	19	3	265	28.7	5.66	other metabolic processes;other biological processes	other membranes	other molecular function	1.676	0.0131267
I1K6B1	NAB domain-containing protein OS=Glycine max OX=3847 GN=100812919 PE=4 SV=2	6	7	1207	139.4	4.94		other cell component	cytoskeletal activity	1.67	0.0271391
I1LJW4	Dicarboxylate transporter 1, chloroplastic OS=Glycine max OX=3847 GN=100796365 PE=3 SV=1	5	2	560	59.3	9.76	transport	other membranes	transporter activity	1.663	3.58112e-05
I1KFF8	DLH domain-containing protein OS=Glycine max OX=3847 GN=100799250 PE=4 SV=1	22	4	269	29.3	7.58			other molecular function	1.655	1.26292e-06
A0A0R0EZ62	Reticulon-like protein OS=Glycine max OX=3847 GN=100782928 PE=4 SV=1	25	6	264	29.4	8.13	other biological processes	other membranes;ER/Golgi		1.646	0.0220837
K7LTN0	ABC transporter F family member 1 OS=Glycine max OX=3847 GN=100777592 PE=4 SV=1	41	20	594	66.3	6.71			other molecular function	1.645	0.000269754
I1K064	Protein-L-isoaspartate O-methyltransferase OS=Glycine max OX=3847 GN=GLYMA_05G043300 PE=3 SV=1	29	3	231	24.8	6.28	protein metabolism;other metabolic processes	other cell component	other molecular function	1.639	0.0154673
I1M596	Lipoxygenase OS=Glycine max OX=3847 GN=547774 PE=2 SV=1	45	33	866	97.2	6.67	other metabolic processes	other cell component	other molecular function	1.632	2.74803e-13
I1LP54	Prohibitin OS=Glycine max OX=3847 GN=100804529 PE=3 SV=1	45	10	289	31.7	9.52	cell organization and biogenesis	plasma membrane;other membranes;mitochondrion		1.625	0.000333369
K7LDG8	Mediator of RNA polymerase II transcription subunit 23 OS=Glycine max OX=3847 GN=100798789 PE=3 SV=1	2	3	1523	170.7	7.11		nucleus		1.622	0.0227203
A0A0R0F150	Glycosyltransferase OS=Glycine max OX=3847 GN=GLYMA_19G187400 PE=3 SV=1	5	2	485	54.3	6.54			other molecular function	1.619	0.0256195
I1M222	Late embryogenesis abundant protein OS=Glycine max OX=3847 GN=GLYMA_13G237700 PE=4 SV=1	33	8	233	25.6	5.68				1.618	3.27174e-10
I1L248	MFS domain-containing protein OS=Glycine max OX=3847 GN=100785028 PE=3 SV=1	9	4	573	62.5	8.43	transport	other membranes	transporter activity	1.615	0.00363099
A0A0R0L372	GrpE protein homolog OS=Glycine max OX=3847 GN=100803396 PE=3 SV=1	17	5	345	38.4	8.59	cell organization and biogenesis;transport;other biological processes	other membranes;mitochondrion	other molecular function	1.612	0.000481178
I1KHJ6	Exocyst complex component sec10 OS=Glycine max OX=3847 GN=100820430 PE=4 SV=1	29	21	833	91.2	5.38	transport	other cell component		1.601	0.0134419
I1MY69	3Beta_HSD domain-containing protein OS=Glycine max OX=3847 GN=100784676 PE=4 SV=1	4	2	491	55.1	8.97	other metabolic processes	other membranes	other molecular function	1.601	0.00765441
I1KKX7	Non-specific serine/threonine protein kinase OS=Glycine max OX=3847 GN=100775518 PE=4 SV=1	5	4	805	90.9	7.36	protein metabolism;other metabolic processes;other biological processes	other membranes	kinase activity;other molecular function	1.589	0.000926902
I1JL98	UPF0098 protein OS=Glycine max OX=3847 GN=100817666 PE=4 SV=1	31	5	170	18.5	5.38				1.587	7.79043e-07
I1JFX0	Usp domain-containing protein OS=Glycine max OX=3847 GN=100804300 PE=4 SV=1	35	4	191	20.7	7.17				1.577	0.00134905
Q39871	Late embryongenesis abundant protein OS=Glycine max OX=3847 GN=MP2 PE=2 SV=1	25	10	463	50.6	6.67				1.572	2.11949e-05
B3TDK4	Lipoxygenase OS=Glycine max OX=3847 PE=3 SV=1	66	42	839	94.4	6.33	other metabolic processes	other cell component	other molecular function	1.563	3.98393e-16
I1KWD8	UDP-glycosyltransferase 83A1-like OS=Glycine max OX=3847 GN=100816177 PE=4 SV=1	25	8	451	49.8	5.27			other molecular function	1.558	4.21494e-06
A0A0R0J965	Glucose and ribitol dehydrogenase-like OS=Glycine max OX=3847 GN=100809384 PE=4 SV=1	46	10	319	34.4	6.9			other molecular function	1.556	3.98393e-16
A0A0R0JCW2	Catechol oxidase OS=Glycine max OX=3847 GN=GLYMA_07G193600 PE=3 SV=1	6	3	583	66.2	6.29	other metabolic processes		other molecular function	1.553	0.00187429
C6TMF2	Inner membrane localized protein OS=Glycine max OX=3847 PE=2 SV=1	25	2	165	17.5	7.99		other membranes		1.553	0.0387945
I1JNN8	Pterocarpan synthase 1 OS=Glycine max OX=3847 GN=PTS1 PE=2 SV=1	28	4	186	20.5	5.27	other metabolic processes;stress response	non-structural extracellular	other molecular function	1.546	0.00339382
C6SXH8	Heme-binding protein 2 OS=Glycine max OX=3847 PE=2 SV=1	16	3	234	25.9	7.77		other cell component		1.545	0.0278085
I1KK68	Glutathione transferase OS=Glycine max OX=3847 GN=GLYMA_07G140700 PE=3 SV=1	42	8	225	25.9	6.15	other metabolic processes;other biological processes	other cell component	other molecular function	1.544	0.00175013
I1NCA0	Chitinase OS=Glycine max OX=3847 GN=GLYMA_19G245400 PE=4 SV=1	18	2	211	22.5	5.86	RNA metabolism OR transcription;other metabolic processes;stress response		other molecular function	1.541	0.000307319
A0A0R0GZ36	CBS domain-containing protein OS=Glycine max OX=3847 GN=GLYMA_13G365800 PE=4 SV=1	19	4	377	41.3	5.99	protein metabolism;other metabolic processes;stress response;other biological processes	nucleus;other cell component	enzyme regulator activity;other molecular function	1.536	0.00235007
Q8W0V9	24 kDa protein SC24 OS=Glycine max OX=3847 PE=2 SV=1	16	3	219	24.6	9.11				1.519	6.2751e-05
C6TB83	Peroxidase OS=Glycine max OX=3847 PE=2 SV=1	25	4	355	38.6	6.23	other metabolic processes;stress response;other biological processes	non-structural extracellular	other molecular function	1.516	0.000968453
C6T5I8	Tubulin-specific chaperone A OS=Glycine max OX=3847 GN=100527822 PE=2 SV=1	50	7	113	12.8	4.94	cell organization and biogenesis;other biological processes	cytoskeleton;other cell component	cytoskeletal activity	1.514	0.00133084
I1L957	Late embryogenesis abundant protein LEA OS=Glycine max OX=3847 GN=100786618 PE=3 SV=1	41	14	449	48.8	6.42				1.512	2.15301e-11
A0A0R4J460	BAG domain-containing protein OS=Glycine max OX=3847 GN=GLYMA_09G231200 PE=4 SV=1	31	12	402	46.3	9.41	other biological processes		other molecular function	1.51	2.26046e-06
A0A0R0IXY1	Malic enzyme OS=Glycine max OX=3847 GN=GLYMA_07G015700 PE=3 SV=1	12	6	567	64	7.87	other metabolic processes		other molecular function	1.508	0.0384529
I1NBY7	ACB domain-containing protein OS=Glycine max OX=3847 GN=100777579 PE=3 SV=1	35	20	649	70.6	5.5	transport	cytosol	other molecular function	1.501	0.0035898
I1JG01	Peroxidase OS=Glycine max OX=3847 GN=100811249 PE=3 SV=1	12	3	331	35	4.75	other metabolic processes;stress response;other biological processes	non-structural extracellular	other molecular function	0.668	0.00711266
K7KA83	E1 ubiquitin-activating enzyme OS=Glycine max OX=3847 GN=100811391 PE=3 SV=1	45	35	1092	120.5	5.25	protein metabolism;other metabolic processes;stress response	nucleus;other cell component	other molecular function	0.661	0.00144958
K7MDE4	Peptidase A1 domain-containing protein OS=Glycine max OX=3847 GN=GLYMA_15G234300 PE=3 SV=1	31	9	429	46.2	8.75	protein metabolism		other molecular function	0.657	0.000628863
C6SV65	Histone H2A OS=Glycine max OX=3847 GN=100305465 PE=2 SV=1	28	3	140	14.7	10.36		nucleus;other cell component	nucleic acid binding activity;other molecular function	0.656	2.64452e-05
A0A0R4J2I4	Pyruvate decarboxylase OS=Glycine max OX=3847 GN=100787315 PE=3 SV=1	29	11	607	65.6	5.94		cytosol	other molecular function	0.635	0.00145214
C6TEP1	40S ribosomal protein S30 OS=Glycine max OX=3847 GN=100306279 PE=2 SV=1	18	2	62	6.9	12.03	protein metabolism;other metabolic processes	cytosol;translational apparatus	other molecular function	0.634	7.25198e-08
I1N327	Macrophage migration inhibitory factor homolog OS=Glycine max OX=3847 GN=100790725 PE=3 SV=2	17	2	112	12.2	9.16				0.631	0.010297
I1J8D7	Phosphoserine aminotransferase OS=Glycine max OX=3847 GN=100798600 PE=3 SV=1	43	13	413	45.5	8.24	other metabolic processes	other cell component	other molecular function	0.63	0.000420757
I1K9A0	Eukaryotic translation initiation factor 3 subunit L OS=Glycine max OX=3847 GN=100786533 PE=3 SV=1	41	16	516	60.8	6.29	cell organization and biogenesis;protein metabolism;other metabolic processes	translational apparatus;other cell component	nucleic acid binding activity	0.627	0.0268866
I1N0K6	WD_REPEATS_REGION domain-containing protein OS=Glycine max OX=3847 GN=100783637 PE=3 SV=1	76	14	301	32.6	6.16	cell organization and biogenesis;transport	other membranes;ER/Golgi;nucleus	other molecular function	0.626	0.0275927
I1LVQ3	WD repeat-containing protein 75 OS=Glycine max OX=3847 GN=100807740 PE=4 SV=1	4	3	802	88.1	7.37				0.616	0.0233603
I1M0A4	RNA 3'-terminal phosphate cyclase-like protein OS=Glycine max OX=3847 GN=GLYMA_13G179100 PE=3 SV=1	12	3	379	41.2	7.91	RNA metabolism OR transcription;other metabolic processes	nucleus	other molecular function	0.601	0.0328649
I1L1D9	Fiber protein Fb15 OS=Glycine max OX=3847 GN=100816387 PE=4 SV=1	36	3	89	10.5	9.35				0.599	5.21941e-05
A0A0R0INF7	GST N-terminal domain-containing protein OS=Glycine max OX=3847 GN=GLYMA_08G175000 PE=4 SV=1	11	2	204	23.8	8.78	other metabolic processes	other cell component	other molecular function	0.597	0.0200113
Q70MR5	Ornithine decarboxylase OS=Glycine max OX=3847 GN=odc2 PE=2 SV=1	34	9	434	46.3	5.6	other metabolic processes	other cell component	other molecular function	0.589	7.91446e-07
C6TJ04	Inositol oxygenase OS=Glycine max OX=3847 PE=2 SV=1	21	3	312	36.2	4.97	other metabolic processes	other cell component	other molecular function	0.588	0.0056834
I1KRR5	2OG-FeII_Oxy_2 domain-containing protein OS=Glycine max OX=3847 GN=100794176 PE=4 SV=1	11	7	683	73.4	7.53	RNA metabolism OR transcription;other metabolic processes		nucleic acid binding activity;other molecular function	0.573	0.00780831
I1L4Z2	t-SNARE coiled-coil homology domain-containing protein OS=Glycine max OX=3847 GN=100796477 PE=3 SV=1	18	4	273	30	6.32	cell organization and biogenesis;transport	other membranes;other cell component	other molecular function	0.535	0.00828331
I1JXN3	Mitochondrial import inner membrane translocase subunit OS=Glycine max OX=3847 GN=100791637 PE=3 SV=1	29	2	78	9	5.33	transport	other membranes;mitochondrion		0.526	0.00587277
I1KTK9	SURP and G-patch domain-containing protein 1-like protein OS=Glycine max OX=3847 GN=100813337 PE=4 SV=1	8	3	435	47.9	8.72	RNA metabolism OR transcription;other metabolic processes	nucleus	nucleic acid binding activity	0.502	4.76801e-09
I1MFY0	Epimerase domain-containing protein OS=Glycine max OX=3847 GN=100795399 PE=4 SV=1	12	2	330	35.7	5.64			other molecular function	0.451	0.0174291
K7MP06	RNA helicase OS=Glycine max OX=3847 GN=100781090 PE=4 SV=1	3	3	1197	137	6.42	cell organization and biogenesis;RNA metabolism OR transcription;other metabolic processes	nucleus	nucleic acid binding activity;other molecular function	0.449	2.28483e-11
A0A0R0EIS5	Protein kinase domain-containing protein OS=Glycine max OX=3847 GN=100793565 PE=4 SV=1	3	2	515	56.8	9.26	protein metabolism;other metabolic processes		kinase activity;other molecular function	0.429	6.02376e-06
I1N3Y5	GDT1 family protein OS=Glycine max OX=3847 GN=GLYMA_18G241400 PE=3 SV=1	8	2	289	31.2	9.06	transport;other biological processes	other membranes;ER/Golgi	transporter activity	0.404	3.83016e-05
K7KJV0	C2H2-type domain-containing protein OS=Glycine max OX=3847 GN=100811300 PE=3 SV=1	7	4	711	79.8	7.74	RNA metabolism OR transcription;other metabolic processes	nucleus		0.383	0.00114368
C6T9M1	UBA domain-containing protein OS=Glycine max OX=3847 PE=2 SV=1	9	3	293	32.7	9.95		other membranes	other molecular function	0.376	0.00372203
C6T174	UBC core domain-containing protein OS=Glycine max OX=3847 GN=100500268 PE=2 SV=1	38	2	160	18.1	8.28	protein metabolism;other metabolic processes	nucleus	other molecular function	0.374	6.95911e-07
I1KPR8	Galacturonokinase OS=Glycine max OX=3847 GN=GLYMA_08G028600 PE=4 SV=1	18	6	431	47.3	5.8	other metabolic processes	cytosol	kinase activity;other molecular function	0.37	1.90168e-07
I1KUF1	Fn3_like domain-containing protein OS=Glycine max OX=3847 GN=100792948 PE=4 SV=1	9	5	776	83.8	6.02	other metabolic processes	non-structural extracellular;other membranes	other molecular function	0.324	0.0181017
C6T6U3	TPR_REGION domain-containing protein OS=Glycine max OX=3847 PE=2 SV=1	31	5	200	22.1	5.47			other molecular function	0.239	8.64764e-15
I1M860	TOG domain-containing protein OS=Glycine max OX=3847 GN=100779608 PE=4 SV=1	28	8	345	37.8	5.31	cell organization and biogenesis	cytoskeleton	cytoskeletal activity	0.162	2.91917e-09
A0A0R0EF73	Protein MON2 homolog OS=Glycine max OX=3847 GN=100777257 PE=4 SV=1	7	10	1652	183.5	6.18	transport			0.118	1.94928e-08
Q94C02	Inositol-3-phosphate synthase OS=Glycine max OX=3847 GN=MIPS1 PE=2 SV=1	65	20	510	56.4	5.47	other metabolic processes	other cell component	other molecular function	0.1	3.63739e-12
K7LVH5	4-hydroxy-3-methylbut-2-en-1-yl diphosphate synthase (Ferredoxin), chloroplastic OS=Glycine max OX=3847 GN=100819481 PE=3 SV=1	36	24	741	82.3	6.39	other metabolic processes	other cell component	other molecular function	0.01	3.98393e-16
I1LJG4	Dolichyl-diphosphooligosaccharide--protein glycosyltransferase 48 kDa subunit OS=Glycine max OX=3847 GN=GLYMA_11G120300 PE=3 SV=1	50	15	412	45.4	6.2	protein metabolism;other metabolic processes	other membranes;ER/Golgi		0.01	3.98393e-16
K7MJR6	Transmembrane protein OS=Glycine max OX=3847 GN=100812469 PE=4 SV=1	18	12	803	91	6.51		other membranes		0.01	3.98393e-16
I1LR30	E3 UFM1-protein ligase 1 homolog OS=Glycine max OX=3847 GN=100808087 PE=3 SV=2	14	7	814	90	5.4	protein metabolism;other metabolic processes;stress response;other biological processes	other membranes;ER/Golgi	other molecular function	0.01	3.98393e-16
I1LRA7	Carboxypeptidase OS=Glycine max OX=3847 GN=100787940 PE=3 SV=1	19	7	459	51	5.52	protein metabolism	non-structural extracellular	other molecular function	0.01	3.98393e-16
P48513	Transcription initiation factor IIB OS=Glycine max OX=3847 GN=TFIIB1 PE=2 SV=1	20	6	313	34.2	6.55	cell organization and biogenesis;RNA metabolism OR transcription;other metabolic processes	nucleus;other cell component	other molecular function	0.01	3.98393e-16
I1JYB4	Mini-chromosome maintenance complex-binding protein OS=Glycine max OX=3847 GN=100790573 PE=4 SV=1	7	2	590	66.2	5.31	DNA metabolism;other metabolic processes	nucleus	other molecular function	0.01	3.98393e-16
I1MFK8	39S ribosomal protein L46, mitochondrial OS=Glycine max OX=3847 GN=GLYMA_15G111800 PE=4 SV=1	13	2	230	26.8	9.01		mitochondrion;translational apparatus	other molecular function	0.01	3.98393e-16
