# Supplementary material for: Proteomic Analysis to Understand the Promotive Effect of Ethanol on Soybean Growth Under Salt Stress
Source: Biology (Basel). 2024 Oct 24;13(11):861. doi: 10.3390/biology13110861 (PMC11591660; doi:10.3390/biology13110861)
Supplement: Supplementary file 1 [file biology-13-00861-s001.zip › Table S2.xlsx]

## Sheet: Table S2
Table S2. List of identified proteins involved in soybean root treated with ethanol under salt stress compared to salt stress only.
Accession	Description	Coverage [%]	# Peptides	# AAs	MW [kDa]	calc. pI	Biological Process	Cellular Component	Molecular Function	Abundance Ratio: (Sample) / (Control)	P-Value: (Sample) / (Control)
I1L314	Heat shock protein 90-1 OS=Glycine max OX=3847 GN=100811234 PE=2 SV=1	43	30	699	80.3	5.06	stress response;other biological processes	plasma membrane;other membranes;cytosol;other cell component	other molecular function	100	3.90781e-16
I1J4F8	ATP-dependent 6-phosphofructokinase OS=Glycine max OX=3847 GN=100793844 PE=3 SV=1	38	16	539	58.8	7.24	other metabolic processes	other cell component	kinase activity;other molecular function	100	3.90781e-16
Q4U3W3	Beta-amylase OS=Glycine max OX=3847 PE=3 SV=1	41	16	496	56.1	5.55	other metabolic processes		other molecular function	100	3.90781e-16
A0A0R0H0Q5	Methionine--tRNA ligase OS=Glycine max OX=3847 GN=100786507 PE=3 SV=1	34	15	636	72.3	7.72	protein metabolism;RNA metabolism OR transcription;other metabolic processes;developmental processes		other molecular function	100	3.90781e-16
I1KTW9	IMPDH domain-containing protein OS=Glycine max OX=3847 GN=GLYMA_08G164100 PE=4 SV=1	61	15	335	35.6	7.91	other metabolic processes	other cell component	other molecular function	100	3.90781e-16
I1LZM3	Plasma membrane ATPase OS=Glycine max OX=3847 GN=100798717 PE=3 SV=1	16	12	947	103.7	5.96	transport;other biological processes	plasma membrane;other membranes	transporter activity;other molecular function	100	3.90781e-16
C6TJB7	Ras-related protein RABC1-like OS=Glycine max OX=3847 GN=100794330 PE=2 SV=1	54	10	214	23.8	5.82	transport	ER/Golgi	other molecular function	100	3.90781e-16
I1KUN7	Protein kinase domain-containing protein OS=Glycine max OX=3847 GN=100812259 PE=3 SV=1	30	9	352	40.2	6.54	protein metabolism;other metabolic processes;signal transduction		kinase activity;other molecular function	100	3.90781e-16
A0A0R0GNB5	DUF5311 domain-containing protein OS=Glycine max OX=3847 GN=100807578 PE=4 SV=1	7	8	1301	147.4	5.91	other metabolic processes;transport;other biological processes	nucleus		100	3.90781e-16
I1K3E9	CULLIN_2 domain-containing protein OS=Glycine max OX=3847 GN=100779748 PE=3 SV=1	12	8	775	88.5	7.65	protein metabolism;other metabolic processes	other cell component	other molecular function	100	3.90781e-16
I1N583	W2 domain-containing protein OS=Glycine max OX=3847 GN=100796346 PE=3 SV=1	27	8	439	48.5	6.01	cell organization and biogenesis;protein metabolism;other metabolic processes	cytosol	enzyme regulator activity;nucleic acid binding activity;other molecular function	100	3.90781e-16
K7LGC4	Ethanolamine-phosphate cytidylyltransferase OS=Glycine max OX=3847 GN=100804449 PE=3 SV=1	23	8	415	46.4	7.81	other metabolic processes	other membranes;other cell component	other molecular function	100	3.90781e-16
I1J8S7	Gamma carbonic anhydrase 1, mitochondrial OS=Glycine max OX=3847 GN=100794184 PE=4 SV=1	51	8	270	29.3	6.73				100	3.90781e-16
I1JKM6	Glyco_hydro_18 domain-containing protein OS=Glycine max OX=3847 GN=100796357 PE=4 SV=1	37	7	289	32.6	5.29				100	3.90781e-16
I1KBY5	Coiled-coil domain-containing protein SCD2-like OS=Glycine max OX=3847 GN=100805810 PE=4 SV=1	13	6	576	63.4	6.13	cell cycle OR cell proliferation			100	3.90781e-16
A3QRM4	Senescence-associated nodulin 1A OS=Glycine max OX=3847 GN=SAN1A PE=2 SV=1	22	6	352	40.9	6.29			other molecular function	100	3.90781e-16
I1KFL5	Vacuolar protein sorting-associated protein 26A OS=Glycine max OX=3847 GN=100813307 PE=3 SV=1	25	6	302	35.2	7.47	transport	other membranes;cytosol;other cytoplasmic organelle		100	3.90781e-16
K7K5X7	Ribosomal protein L19 OS=Glycine max OX=3847 GN=100816734 PE=3 SV=1	33	5	212	24.6	11.44	protein metabolism;other metabolic processes	cytosol;translational apparatus	nucleic acid binding activity;other molecular function	100	3.90781e-16
I1K465	GIP1_N domain-containing protein OS=Glycine max OX=3847 GN=100776017 PE=4 SV=1	7	4	845	90.4	5.6				100	3.90781e-16
I1KGQ1	Ubiquitin-specific protease family C19-related protein OS=Glycine max OX=3847 GN=100500141 PE=4 SV=1	12	4	484	51.7	9.67		other membranes		100	3.90781e-16
C6T7D4	Peroxidase OS=Glycine max OX=3847 PE=2 SV=1	16	4	342	38.2	7.88	other metabolic processes;stress response;other biological processes	non-structural extracellular	other molecular function	100	3.90781e-16
C6TGN9	Usp domain-containing protein OS=Glycine max OX=3847 PE=2 SV=1	38	4	159	17	7.85				100	3.90781e-16
I1KK85	Laccase OS=Glycine max OX=3847 GN=100815453 PE=3 SV=2	7	3	570	63.9	8.53	other metabolic processes	non-structural extracellular	other molecular function	100	3.90781e-16
K7LQ40	Pyr_redox_2 domain-containing protein OS=Glycine max OX=3847 GN=100818210 PE=4 SV=1	12	3	359	39.4	8.54	other metabolic processes	other cell component	other molecular function	100	3.90781e-16
K7M4P5	RNA helicase OS=Glycine max OX=3847 GN=100810272 PE=4 SV=1	2	2	1164	129.3	6.58		nucleus	nucleic acid binding activity;other molecular function	100	3.90781e-16
K7LNJ6	Filament-like plant protein 4 OS=Glycine max OX=3847 GN=100803281 PE=3 SV=1	3	2	755	85	5.6				100	3.90781e-16
I1LFV3	PPR_long domain-containing protein OS=Glycine max OX=3847 GN=100806111 PE=3 SV=1	4	2	543	61.2	7.31				100	3.90781e-16
I1JP11	Cytochrome P450 OS=Glycine max OX=3847 GN=100818732 PE=4 SV=2	6	2	517	59.2	9.35			other molecular function	100	3.90781e-16
I1JCM4	AAA domain-containing protein OS=Glycine max OX=3847 GN=100788420 PE=3 SV=1	4	2	498	56.8	7.8	stress response		other molecular function	100	3.90781e-16
I1JSR0	RRM domain-containing protein OS=Glycine max OX=3847 GN=100782606 PE=4 SV=1	7	2	286	30.6	8.6	other biological processes		nucleic acid binding activity	100	3.90781e-16
C6T395	30S ribosomal protein S11, chloroplastic OS=Glycine max OX=3847 GN=rps11 PE=2 SV=1	20	2	138	15	12.1	protein metabolism;other metabolic processes	translational apparatus;other cell component	nucleic acid binding activity;other molecular function	100	3.90781e-16
A0A0R0HRN6	Arginine--tRNA ligase OS=Glycine max OX=3847 GN=GLYMA_10G102900 PE=3 SV=1	10	4	416	47.8	5.64	protein metabolism;RNA metabolism OR transcription;other metabolic processes;developmental processes		other molecular function	44.145	3.90781e-16
C6TM56	GLOBIN domain-containing protein OS=Glycine max OX=3847 PE=2 SV=1	15	2	157	17.6	7.49	transport		other molecular function	26.975	3.90781e-16
A0A0R0GUZ3	Serine carboxypeptidase 1 OS=Glycine max OX=3847 GN=GLYMA_13G108900 PE=3 SV=1	57	3	70	7.9	7.52	protein metabolism	other cytoplasmic organelle	other molecular function	15.979	3.90781e-16
Q42785	Nonsymbiotic hemoglobin OS=Glycine max OX=3847 GN=GLYMA_11G121800 PE=2 SV=1	50	8	161	18	8.92	transport		other molecular function	13.518	3.90781e-16
I1N4J2	Uncharacterized protein OS=Glycine max OX=3847 GN=100805563 PE=4 SV=1	47	16	448	50.5	6.29			other molecular function	13.106	3.90781e-16
K7MVY3	CYP82C2 OS=Glycine max OX=3847 GN=100779366 PE=2 SV=1	38	20	527	59.8	8.29	stress response	other membranes	other molecular function	11.816	3.90781e-16
C6T1L6	N-acetyltransferase domain-containing protein OS=Glycine max OX=3847 GN=111043201 PE=2 SV=1	40	6	190	21.5	6.34			other molecular function	10.11	3.90781e-16
I1JVV5	Ubiquinol oxidase OS=Glycine max OX=3847 GN=GLYMA_04G123800 PE=3 SV=1	44	12	321	36.5	8.46	other metabolic processes	other membranes;mitochondrion	other molecular function	9.317	3.90781e-16
A0A0R4J4C3	Elongation factor 1-alpha OS=Glycine max OX=3847 GN=100776330 PE=3 SV=1	53	17	448	49.5	9.07	protein metabolism;other metabolic processes		nucleic acid binding activity;other molecular function	9.226	3.90781e-16
C6SVW6	Glutathione transferase OS=Glycine max OX=3847 PE=2 SV=1	51	13	235	26.6	6.23	other metabolic processes;other biological processes		other molecular function	9.138	3.90781e-16
O49858	Cytochrome P450 82A3 OS=Glycine max OX=3847 GN=CYP82A3 PE=2 SV=1	31	18	527	59.8	8.6	stress response	other membranes	other molecular function	8.988	3.90781e-16
C6T3N6	Glutathione transferase OS=Glycine max OX=3847 GN=100527221 PE=2 SV=1	12	3	221	25.6	7.06	other metabolic processes;other biological processes	other cell component	other molecular function	7.816	3.90781e-16
Q38JE0	Temperature-induced lipocalin OS=Glycine max OX=3847 GN=TIL' PE=2 SV=1	52	9	184	21.2	8.07	other metabolic processes;stress response	other cell component		7.514	3.90781e-16
C6TJ96	DLH domain-containing protein OS=Glycine max OX=3847 PE=2 SV=1	7	2	239	25.7	7.17			other molecular function	7.249	1.5883e-10
C6SX80	CHCH domain-containing protein OS=Glycine max OX=3847 GN=100305931 PE=2 SV=1	56	4	137	13.9	8.54	cell organization and biogenesis	mitochondrion;nucleus		6.773	3.90781e-16
K7KKZ9	Histone deacetylase OS=Glycine max OX=3847 GN=100801159 PE=3 SV=1	9	2	465	52.1	5.53	cell organization and biogenesis;protein metabolism;other metabolic processes;other biological processes	nucleus	other molecular function	6.472	1.60355e-13
A0A0R4J4G9	SHSP domain-containing protein OS=Glycine max OX=3847 GN=GLYMA_12G013100 PE=3 SV=1	31	6	211	23.7	6.98				6.032	3.90781e-16
P46417	Glutathione S-transferase 3 OS=Glycine max OX=3847 GN=GST3 PE=1 SV=1	43	11	219	25.9	5.76	other metabolic processes;other biological processes	other cell component	other molecular function	5.785	3.90781e-16
I1M7F0	WBb76L15.12 protein OS=Glycine max OX=3847 GN=100782670 PE=4 SV=1	26	5	251	28	9.39		other membranes		5.778	8.51739e-14
K7K753	C1_2 domain-containing protein OS=Glycine max OX=3847 GN=GLYMA_02G085600 PE=4 SV=1	11	7	892	99.4	7.25	stress response;other biological processes	other cell component	other molecular function	5.711	1.71115e-10
C6T357	N-acetyltransferase domain-containing protein OS=Glycine max OX=3847 GN=100527055 PE=2 SV=1	36	5	185	20.7	7.18			other molecular function	5.466	3.90781e-16
I1MJK6	AC4 protein OS=Glycine max OX=3847 GN=GLYMA_15G270100 PE=4 SV=2	53	2	55	6	9.42				5.203	2.57715e-13
K7L0U0	Zinc finger protein VAR3, chloroplastic OS=Glycine max OX=3847 GN=100819532 PE=4 SV=1	7	2	462	51.8	8.07		other cell component	nucleic acid binding activity;other molecular function	5.196	9.34047e-14
I1M160	DLH domain-containing protein OS=Glycine max OX=3847 GN=100813473 PE=4 SV=1	17	3	241	26.4	5.81			other molecular function	5.142	1.67829e-11
I1LBB9	Lipoxygenase OS=Glycine max OX=3847 GN=100802887 PE=3 SV=1	53	38	865	98.1	5.92	other metabolic processes	other cell component	other molecular function	5.003	3.90781e-16
I1MC91	4-coumarate--CoA ligase 1 OS=Glycine max OX=3847 GN=100819192 PE=4 SV=1	27	12	538	59.2	7.01			other molecular function	4.886	0.000327171
I1LYF5	ABC transporter B family member 11 OS=Glycine max OX=3847 GN=GLYMA_13G119000 PE=4 SV=2	12	12	1274	137.7	6.7	transport	other membranes	transporter activity;other molecular function	4.849	8.65006e-15
A0A0R0KXL5	Ovate family protein OS=Glycine max OX=3847 GN=100527260 PE=4 SV=1	23	2	121	13.6	8.18				4.682	8.1056e-11
C6TGU0	DHAR class glutathione S-transferase OS=Glycine max OX=3847 GN=DHAR3 PE=2 SV=1	37	8	261	29	8.69	protein metabolism;other metabolic processes;other biological processes		other molecular function	4.644	0.00842444
A0A0R0H1Q3	S-acyltransferase OS=Glycine max OX=3847 GN=GLYMA_13G163400 PE=3 SV=1	6	3	632	69	6.9	protein metabolism;other metabolic processes	other membranes;ER/Golgi	other molecular function	4.57	0.00206737
A0A0R0IS82	AUGMIN subunit 5 OS=Glycine max OX=3847 GN=100788724 PE=4 SV=1	5	3	787	87.5	6.52	cell cycle OR cell proliferation;cell organization and biogenesis	cytoskeleton		4.547	1.85658e-10
C6TIQ7	Cytochrome c domain-containing protein OS=Glycine max OX=3847 GN=100777056 PE=2 SV=1	48	11	307	33.6	6.95	other metabolic processes	other membranes;mitochondrion	other molecular function	4.522	0.000803589
I1JRA0	AAA domain-containing protein OS=Glycine max OX=3847 GN=100807867 PE=3 SV=1	50	17	425	47.4	5.14	protein metabolism;other metabolic processes;other biological processes	nucleus;other cell component	other molecular function	4.445	4.62194e-09
K7MAH3	ABC-type xenobiotic transporter OS=Glycine max OX=3847 GN=100801762 PE=3 SV=1	17	26	1620	181.5	6.65	transport	other membranes	transporter activity;other molecular function	4.326	1.5252e-09
C6T8S2	U2 small nuclear ribonucleoprotein A' OS=Glycine max OX=3847 GN=100803110 PE=2 SV=1	36	8	287	32.5	5.27	RNA metabolism OR transcription;other metabolic processes		nucleic acid binding activity	4.24	0.000109947
Q2MJR5	Inositol-3-phosphate synthase OS=Glycine max OX=3847 GN=MIPS2 PE=3 SV=1	57	19	510	56.4	5.54	other metabolic processes	other cell component	other molecular function	4.195	0.00242639
I1KKU9	Six-bladed beta-propeller TolB-like protein OS=Glycine max OX=3847 GN=100814036 PE=4 SV=2	49	24	704	79.3	7.05				4.167	3.90781e-16
I1LUR8	Thioredoxin domain-containing protein OS=Glycine max OX=3847 GN=100813627 PE=4 SV=1	38	3	100	11.4	5.36				4.167	0.000340863
I1JL80	Ferritin OS=Glycine max OX=3847 GN=GLYMA_03G050100 PE=3 SV=1	37	7	259	29.1	6.38	transport;other biological processes	other cell component	other molecular function	4.163	3.90781e-16
I1KE79	UDP-glycosyltransferase 89A2-like OS=Glycine max OX=3847 GN=100776416 PE=4 SV=1	37	10	467	51.9	6.81			other molecular function	3.995	1.72732e-14
I1J626	Uncharacterized protein OS=Glycine max OX=3847 GN=100804606 PE=4 SV=1	34	18	646	73.1	7.87				3.971	3.90781e-16
I1MPI1	HATPase_c domain-containing protein OS=Glycine max OX=3847 GN=100784477 PE=3 SV=1	45	32	699	80.2	5.08	stress response;other biological processes	plasma membrane;other membranes;cytosol;other cell component	other molecular function	3.91	2.98388e-13
I1J8R6	AAA domain-containing protein OS=Glycine max OX=3847 GN=100789094 PE=3 SV=1	25	8	465	53.7	5.53	stress response		other molecular function	3.774	3.7607e-09
A0A088AWV3	GAMYB-binding protein family protein OS=Glycine max OX=3847 GN=GBP2 PE=2 SV=1	15	6	611	69.1	8.79	RNA metabolism OR transcription;other metabolic processes	nucleus		3.723	0.000384016
I1LHB1	Glycosyltransferases OS=Glycine max OX=3847 GN=GLYMA_11G053000 PE=3 SV=1	8	3	491	55.1	9.5	cell organization and biogenesis;other metabolic processes;other biological processes	other membranes;ER/Golgi	other molecular function	3.684	0.022082
C6TIP6	AAA domain-containing protein OS=Glycine max OX=3847 PE=2 SV=1	39	13	475	54.5	8.25			other molecular function	3.651	2.01634e-13
I1NAH4	TRASH domain-containing protein OS=Glycine max OX=3847 GN=100499720 PE=3 SV=1	26	4	151	17.6	10.14		other membranes		3.64	1.2365e-07
I1LS61	PPM-type phosphatase domain-containing protein OS=Glycine max OX=3847 GN=100819846 PE=4 SV=1	33	7	281	31.2	6.54	protein metabolism;other metabolic processes		other molecular function	3.638	5.97133e-14
I1N614	AAA domain-containing protein OS=Glycine max OX=3847 GN=100787917 PE=3 SV=2	15	7	521	60.5	6.81	stress response	other membranes	other molecular function	3.619	4.45587e-13
Q00M88	N-hydroxycinnamoyl/benzoyltransferase 2 OS=Glycine max OX=3847 GN=100795679 PE=4 SV=1	17	5	460	51.6	6.77			other molecular function	3.596	1.21614e-06
I1JE14	Glycosyltransferase OS=Glycine max OX=3847 GN=100815146 PE=3 SV=1	23	6	475	53.2	6.01			other molecular function	3.585	8.42962e-07
I1KXE7	Nucleoredoxin 1 OS=Glycine max OX=3847 GN=100809224 PE=3 SV=1	74	33	570	64.2	4.98	other biological processes		other molecular function	3.509	4.93334e-11
I1MUR0	UBX domain-containing protein OS=Glycine max OX=3847 GN=100777000 PE=4 SV=1	32	14	597	65.5	4.73	protein metabolism;other metabolic processes;stress response	ER/Golgi	other molecular function	3.5	5.01035e-09
A0A0R0KSS1	PKS_ER domain-containing protein OS=Glycine max OX=3847 GN=100811802 PE=4 SV=1	60	15	343	37.9	6.27			other molecular function	3.456	6.23157e-11
K7KAD5	KH domain-containing protein OS=Glycine max OX=3847 GN=100820485 PE=4 SV=1	7	2	322	36.7	8.94	other biological processes	nucleus	nucleic acid binding activity	3.434	0.000103248
C6TAF5	Metallophos domain-containing protein OS=Glycine max OX=3847 GN=100794167 PE=2 SV=1	10	2	404	44	7.21			other molecular function	3.414	0.00358668
A0A0R0HHJ1	Aldo_ket_red domain-containing protein OS=Glycine max OX=3847 GN=GLYMA_12G141600 PE=4 SV=1	53	3	83	9.1	5.36		other cell component	other molecular function	3.375	1.20967e-07
Q9FQE8	Glutathione transferase OS=Glycine max OX=3847 GN=547580 PE=1 SV=1	35	7	219	25.6	5.97	other metabolic processes;other biological processes	other cell component	other molecular function	3.356	1.02599e-07
A0A0R0F150	Glycosyltransferase OS=Glycine max OX=3847 GN=GLYMA_19G187400 PE=3 SV=1	14	6	485	54.3	6.54			other molecular function	3.356	3.29134e-07
A0A0R0LHZ4	LysM domain receptor-like kinase 4 OS=Glycine max OX=3847 GN=100815842 PE=4 SV=1	16	9	649	72.4	6.9	protein metabolism;other metabolic processes	other membranes	kinase activity;other molecular function	3.324	8.76758e-08
C6TNC5	AB hydrolase-1 domain-containing protein OS=Glycine max OX=3847 GN=100809053 PE=2 SV=1	12	3	327	37.1	6.52			other molecular function	3.298	5.99506e-06
C6TNQ3	Polygalacturonase OS=Glycine max OX=3847 PE=2 SV=1	6	2	443	47.3	6.23	other metabolic processes		other molecular function	3.218	7.63239e-05
I1JIE1	Ferritin OS=Glycine max OX=3847 GN=100787160 PE=3 SV=1	35	8	249	27.7	5.96	transport;other biological processes	other cell component	other molecular function	3.194	0.000168241
I1JBB1	ABC transporter B family member 4-like OS=Glycine max OX=3847 GN=100800034 PE=4 SV=1	21	18	1282	138.2	6.98	transport	other membranes	transporter activity;other molecular function	3.171	7.72035e-10
Q9SEH8	alpha-1,2-Mannosidase OS=Glycine max OX=3847 GN=Man1 PE=2 SV=1	20	10	578	65.3	6.64	protein metabolism;other metabolic processes	other membranes;ER/Golgi	other molecular function	3.133	0.00414651
A0A0R0F139	PKS_ER domain-containing protein OS=Glycine max OX=3847 GN=100812491 PE=4 SV=1	58	14	361	39.3	7.28	other metabolic processes		other molecular function	3.127	4.65921e-09
A0A0R0L3X2	ABC-type xenobiotic transporter OS=Glycine max OX=3847 GN=GLYMA_02G298500 PE=3 SV=1	14	11	1292	143.7	6.25	transport	other membranes	transporter activity;other molecular function	3.127	8.68707e-08
I1KT38	Protein SCO1 homolog 2, mitochondrial OS=Glycine max OX=3847 GN=100817766 PE=3 SV=1	11	2	275	30.7	8.75	cell organization and biogenesis	mitochondrion		3.027	1.67338e-05
I1LVT9	SCP domain-containing protein OS=Glycine max OX=3847 GN=GLYMA_13G094100 PE=4 SV=1	28	3	200	23.1	6.87	other biological processes	non-structural extracellular		2.921	4.32422e-06
I1JND9	Galactinol--sucrose galactosyltransferase OS=Glycine max OX=3847 GN=100807861 PE=3 SV=1	17	9	750	82.3	6.65	other metabolic processes		other molecular function	2.911	8.63044e-06
I1KYQ5	Glycosyltransferase OS=Glycine max OX=3847 GN=100777345 PE=3 SV=1	42	15	469	51.2	5.59			other molecular function	2.876	1.75216e-10
I1K0C8	UBX domain-containing protein OS=Glycine max OX=3847 GN=100784059 PE=4 SV=1	42	17	598	65.7	4.73	protein metabolism;other metabolic processes;stress response	ER/Golgi	other molecular function	2.85	1.72101e-09
C6T2G1	Glutathione transferase OS=Glycine max OX=3847 PE=2 SV=1	28	6	228	26.4	5.53	other metabolic processes;other biological processes		other molecular function	2.85	1.92347e-06
K7KQG4	Importin-5 OS=Glycine max OX=3847 GN=GLYMA_05G156900 PE=4 SV=1	58	28	705	78.2	4.83	transport	nucleus;other cell component		2.783	0.0369697
I1NIQ8	Pentatricopeptide repeat-containing protein PNM1, mitochondrial OS=Glycine max OX=3847 GN=100808101 PE=4 SV=2	21	7	509	57.6	9.42		mitochondrion;nucleus		2.781	0.0241772
I1JU82	Clp R domain-containing protein OS=Glycine max OX=3847 GN=100782242 PE=3 SV=1	28	22	974	109.2	7.44	stress response;other biological processes	other cell component	other molecular function	2.766	1.07122e-09
I1KU74	Endos OS=Glycine max OX=3847 GN=GLYMA_08G174000 PE=3 SV=1	50	5	116	12.7	6.14				2.756	0.000539846
I1KPE5	Polygalacturonase OS=Glycine max OX=3847 GN=100803375 PE=3 SV=1	15	3	471	51.5	4.98	other metabolic processes		other molecular function	2.748	2.83562e-05
I1MQC8	Eukaryotic translation initiation factor 6 OS=Glycine max OX=3847 GN=EIF6 PE=3 SV=1	51	8	245	26.5	4.86	cell organization and biogenesis;protein metabolism;RNA metabolism OR transcription;other metabolic processes;transport	cytosol;nucleus;other cell component	translation activity;nucleic acid binding activity	2.671	0.000465019
K7MZ44	Glycosyltransferase OS=Glycine max OX=3847 GN=100777426 PE=3 SV=1	22	8	483	54	6.06			other molecular function	2.657	3.45701e-05
C6TKD0	Fe2OG dioxygenase domain-containing protein OS=Glycine max OX=3847 PE=2 SV=1	45	9	352	40.9	6.37			other molecular function	2.653	0.000141805
I1MXA0	Glycoside hydrolase, family 32 OS=Glycine max OX=3847 GN=100806753 PE=3 SV=1	30	13	552	63.2	5.36	other metabolic processes		other molecular function	2.642	7.77848e-08
C6SXG3	Thioredoxin domain-containing protein OS=Glycine max OX=3847 GN=100499858 PE=2 SV=1	29	3	122	14	6.38				2.64	0.000133699
K7L1E9	Fe2OG dioxygenase domain-containing protein OS=Glycine max OX=3847 GN=100785514 PE=3 SV=1	49	13	306	34.7	5.71			other molecular function	2.619	1.11707e-07
I1L367	4-coumarate--CoA ligase OS=Glycine max OX=3847 GN=100779306 PE=3 SV=1	47	16	518	55.7	6.34	other metabolic processes		other molecular function	2.599	1.28108e-08
C6T330	SHSP domain-containing protein OS=Glycine max OX=3847 PE=2 SV=1	26	3	144	16.3	7.56				2.579	0.000619714
K7LCS5	Flavin-containing monooxygenase OS=Glycine max OX=3847 GN=100799486 PE=3 SV=1	15	6	522	59.5	7.55			other molecular function	2.575	0.000340187
I1MJB1	Proteasome subunit alpha type OS=Glycine max OX=3847 GN=100795748 PE=3 SV=1	65	13	235	25.6	5.68	protein metabolism;other metabolic processes	nucleus;other cell component		2.574	0.000792661
A0A5P8I4N7	Oxalyl-CoA synthetase OS=Glycine max OX=3847 PE=2 SV=1	20	7	523	56.2	6.64			other molecular function	2.574	0.000674118
C6T994	Fe2OG dioxygenase domain-containing protein OS=Glycine max OX=3847 GN=100809985 PE=2 SV=1	32	7	352	40.9	5.9			other molecular function	2.563	0.00176022
A0A0R0KJC6	Outer envelope membrane protein 7 OS=Glycine max OX=3847 GN=100795112 PE=4 SV=1	23	2	82	8.4	4.48				2.558	0.00226354
I1MZN4	Ribosomal_L16 domain-containing protein OS=Glycine max OX=3847 GN=100779884 PE=3 SV=1	32	9	263	29.8	10.3	cell organization and biogenesis;protein metabolism;other metabolic processes	cytosol;translational apparatus	other molecular function	2.532	0.00746004
A0A0R0K553	Fe2OG dioxygenase domain-containing protein OS=Glycine max OX=3847 GN=100794816 PE=3 SV=1	47	12	307	34.8	5.58			other molecular function	2.521	7.3974e-06
K7MKM1	Protein NBR1 homolog OS=Glycine max OX=3847 GN=100816395 PE=4 SV=1	6	3	812	88.1	5.25		other cytoplasmic organelle	other molecular function	2.52	0.00320339
I1LM07	HIT domain-containing protein OS=Glycine max OX=3847 GN=GLYMA_11G201800 PE=4 SV=2	29	3	147	17	5.99			other molecular function	2.501	0.000577877
A0A0R0IPJ5	M20_dimer domain-containing protein OS=Glycine max OX=3847 GN=100789077 PE=3 SV=1	27	7	466	51.3	6.57	other metabolic processes		other molecular function	2.5	0.00244183
I1J9M8	Haloacid dehalogenase-like hydrolase domain-containing protein Sgpp OS=Glycine max OX=3847 GN=100793483 PE=4 SV=1	31	5	203	22.2	5.34				2.444	0.00217766
I1JFN3	HMA domain-containing protein OS=Glycine max OX=3847 GN=GLYMA_02G160500 PE=4 SV=1	47	5	130	13.6	4.7	other biological processes		other molecular function	2.439	1.57796e-06
K7L548	NF-X1-type zinc finger protein NFXL1 OS=Glycine max OX=3847 GN=106799700 PE=3 SV=1	13	10	1043	113.2	8.12	RNA metabolism OR transcription;other biological processes	nucleus	nucleic acid binding activity;other molecular function	2.43	0.000202402
I1MHX4	NEDD8 ultimate buster 1 OS=Glycine max OX=3847 GN=100804062 PE=4 SV=1	23	8	555	61.7	5.71	other biological processes		other molecular function	2.414	1.21307e-05
I1KJ00	GUB_WAK_bind domain-containing protein OS=Glycine max OX=3847 GN=GLYMA_07G096000 PE=4 SV=1	26	4	249	28.2	5.43			other molecular function	2.388	9.29354e-05
C6T3V7	NADH-ubiquinone reductase complex 1 MLRQ subunit OS=Glycine max OX=3847 GN=100527287 PE=2 SV=1	41	3	86	10.1	9.61				2.374	0.000748021
C6T389	Peptide-methionine (S)-S-oxide reductase OS=Glycine max OX=3847 GN=100527085 PE=2 SV=1	37	6	194	21.6	5.17	stress response	other cell component	other molecular function	2.362	3.40118e-06
I1MSP8	WD repeat-containing protein 75 OS=Glycine max OX=3847 GN=100777699 PE=4 SV=2	3	2	803	87.8	7.34				2.355	0.00643866
Q9FQE3	Glutathione transferase (Fragment) OS=Glycine max OX=3847 PE=2 SV=1	33	7	221	26.1	5.66	other metabolic processes;other biological processes		other molecular function	2.352	4.05189e-06
A0A368UI29	PPM-type phosphatase domain-containing protein OS=Glycine max OX=3847 GN=GLYMA_06G290200 PE=4 SV=1	21	5	294	33	7.08	protein metabolism;other metabolic processes		other molecular function	2.314	0.0233626
C6TMC0	Fe2OG dioxygenase domain-containing protein OS=Glycine max OX=3847 GN=100790198 PE=2 SV=1	6	2	375	42.4	6.35			other molecular function	2.311	0.04553
A0A0R4J5A6	NAC domain-containing protein OS=Glycine max OX=3847 GN=100778903 PE=4 SV=1	7	3	590	65.8	5.03	other biological processes	other membranes	nucleic acid binding activity	2.306	0.00860784
A0A0R0L6I1	Peroxisomal adenine nucleotide carrier 1-like OS=Glycine max OX=3847 GN=100787682 PE=3 SV=1	13	4	318	34.7	9.76	other metabolic processes;transport	other membranes;other cytoplasmic organelle	transporter activity	2.304	0.0194144
I1L2P7	Sec3-PIP2_bind domain-containing protein OS=Glycine max OX=3847 GN=100784141 PE=3 SV=1	25	18	896	101	5.87	transport	plasma membrane;other membranes;other cell component	other molecular function	2.295	0.0184923
I1LP93	Phospholipid scramblase OS=Glycine max OX=3847 GN=100784576 PE=3 SV=1	6	2	349	40.2	9.57	cell organization and biogenesis;transport	plasma membrane;other membranes	transporter activity	2.278	0.0465442
I1K7M8	V-type proton ATPase subunit a OS=Glycine max OX=3847 GN=100805813 PE=3 SV=1	7	5	815	93.2	6.61	transport;other biological processes	other membranes;other cytoplasmic organelle	transporter activity;other molecular function	2.272	0.00685764
A0A0R0GVZ2	Wheel domain-containing protein OS=Glycine max OX=3847 GN=100783179 PE=3 SV=1	12	3	361	41	6.48	other biological processes	nucleus	other molecular function	2.256	0.0131049
I1KAH3	E1_dh domain-containing protein OS=Glycine max OX=3847 GN=100796766 PE=4 SV=1	12	4	380	43.2	6.86			other molecular function	2.247	0.0312379
C6TFE2	Peroxygenase 5 OS=Glycine max OX=3847 GN=100799842 PE=2 SV=1	36	6	204	22.6	8.95			other molecular function	2.242	0.00427576
A0A0R0FCD2	Tr-type G domain-containing protein OS=Glycine max OX=3847 GN=GLYMA_17G124500 PE=3 SV=1	42	13	447	48.7	9.04	protein metabolism;other metabolic processes	mitochondrion;other cell component	nucleic acid binding activity;other molecular function	2.211	0.0140329
I1L8Q0	Lambda class glutathione S-transferase OS=Glycine max OX=3847 GN=GSTL3 PE=2 SV=1	72	13	237	27.1	5.52	protein metabolism;other metabolic processes		other molecular function	2.208	2.78512e-05
A0A0R0IZU0	UBA domain-containing protein OS=Glycine max OX=3847 GN=100779464 PE=4 SV=1	69	15	343	37.1	5.47	protein metabolism		other molecular function	2.2	0.00906858
K7L7D2	NMO domain-containing protein OS=Glycine max OX=3847 GN=100785537 PE=4 SV=1	18	5	330	35.4	5.72	other biological processes		other molecular function	2.195	0.000636087
I1KEA0	Aldo_ket_red domain-containing protein OS=Glycine max OX=3847 GN=100779078 PE=4 SV=1	42	13	343	37.8	6.55		other cell component	other molecular function	2.171	0.000191379
I1MQ89	Phosphopyruvate hydratase OS=Glycine max OX=3847 GN=100787663 PE=3 SV=1	73	24	445	48	6.47	other metabolic processes	cytosol	other molecular function	2.167	0.000422202
C6TEM2	AB hydrolase-1 domain-containing protein OS=Glycine max OX=3847 GN=100789925 PE=2 SV=1	22	6	396	44.7	8.38	other metabolic processes;other biological processes		other molecular function	2.162	0.00664679
I1M2Q4	Tobamovirus multiplication protein 2B OS=Glycine max OX=3847 GN=100819701 PE=4 SV=1	28	2	117	12.5	10.2				2.149	0.0473679
C6T2R8	Glutathione transferase OS=Glycine max OX=3847 PE=2 SV=1	27	6	216	25	5.57	other metabolic processes;other biological processes		other molecular function	2.139	0.0347119
I1L3P5	Eukaryotic translation initiation factor 6 OS=Glycine max OX=3847 GN=100813909 PE=3 SV=1	51	8	245	26.5	4.74	cell organization and biogenesis;protein metabolism;RNA metabolism OR transcription;other metabolic processes;transport	cytosol;nucleus;other cell component	translation activity;nucleic acid binding activity	2.138	8.55e-05
A0A0R0KKR3	Aldo_ket_red domain-containing protein OS=Glycine max OX=3847 GN=100792657 PE=3 SV=1	81	22	313	35.2	6.46		cytosol	other molecular function	2.131	0.000480613
I1JFX0	Usp domain-containing protein OS=Glycine max OX=3847 GN=100804300 PE=4 SV=1	45	5	191	20.7	7.17				2.109	0.00160794
I1N505	Sphingosine-1-phosphate lyase OS=Glycine max OX=3847 GN=100794395 PE=3 SV=2	8	3	535	58.3	8.29	other metabolic processes	ER/Golgi	other molecular function	2.106	0.00788958
I1N5R7	PKS_ER domain-containing protein OS=Glycine max OX=3847 GN=100793908 PE=3 SV=1	29	7	322	34.7	6.25			other molecular function	2.099	0.0270448
Q9FQ95	In2-1 protein OS=Glycine max OX=3847 GN=547597 PE=2 SV=1	74	14	237	27	5.35	protein metabolism;other metabolic processes		other molecular function	2.094	0.000958336
I1JPH6	Lambda class glutathione S-transferase OS=Glycine max OX=3847 GN=GSTL1 PE=2 SV=1	62	10	235	26.8	6.01	protein metabolism;other metabolic processes		other molecular function	2.079	0.000196595
C6SWV3	Oil body-associated protein 2C OS=Glycine max OX=3847 GN=100305847 PE=2 SV=1	59	10	245	27.6	6.1				2.069	0.000801474
I1LFN3	Glycosyltransferase OS=Glycine max OX=3847 GN=100781517 PE=3 SV=1	30	10	481	53.6	6.77			other molecular function	2.055	0.00161756
O23957	Dehydrin OS=Glycine max OX=3847 GN=GmPM12 PE=2 SV=1	34	3	166	17.3	9.23	stress response;other biological processes		other molecular function	2.051	0.000967525
A0A0R4J5C5	Short-chain type dehydrogenase/reductase-like OS=Glycine max OX=3847 GN=100809416 PE=4 SV=1	84	14	265	27.6	7.3				2.025	0.00205453
I1J5U3	Protein kinase domain-containing protein OS=Glycine max OX=3847 GN=100789273 PE=3 SV=1	23	8	394	43.9	8.21	protein metabolism;other metabolic processes		kinase activity;other molecular function	2.021	0.00136572
I1KWD8	UDP-glycosyltransferase 83A1-like OS=Glycine max OX=3847 GN=100816177 PE=4 SV=1	46	16	451	49.8	5.27			other molecular function	2.003	0.00177926
O22378	Metallothionein-II protein OS=Glycine max OX=3847 GN=PGMPM19 PE=2 SV=1	39	2	85	8.3	7.33			other molecular function	2.003	0.0363627
C6TCM1	Hcy-binding domain-containing protein OS=Glycine max OX=3847 PE=2 SV=1	21	6	341	37.6	5.33	other metabolic processes		other molecular function	1.983	0.00815666
I1M596	Lipoxygenase OS=Glycine max OX=3847 GN=547774 PE=2 SV=1	55	37	866	97.2	6.67	other metabolic processes	other cell component	other molecular function	1.97	0.00426162
I1KEL7	Peroxidase OS=Glycine max OX=3847 GN=100803503 PE=3 SV=1	54	10	319	34	8.31	other metabolic processes;stress response;other biological processes	non-structural extracellular	other molecular function	1.969	0.0020425
K7MTB4	AAI domain-containing protein OS=Glycine max OX=3847 GN=GLYMA_18G191800 PE=4 SV=1	33	3	101	10.5	8.51	stress response		other molecular function	1.969	0.00396888
I1LWI3	PHB domain-containing protein OS=Glycine max OX=3847 GN=100306559 PE=4 SV=1	38	10	286	31.5	5.24		plasma membrane;other membranes		1.937	0.0445205
I1MMG2	Cysteine proteinase OS=Glycine max OX=3847 GN=100499797 PE=3 SV=1	11	3	366	40.8	5.92	protein metabolism;other metabolic processes	non-structural extracellular;other cytoplasmic organelle	other molecular function	1.932	0.0419816
I1LE06	Acireductone dioxygenase OS=Glycine max OX=3847 GN=GLYMA_10G244100 PE=3 SV=1	65	12	218	25.8	6	other metabolic processes	nucleus;other cell component	other molecular function	1.925	0.0179526
K7L0N5	Protein kinase domain-containing protein OS=Glycine max OX=3847 GN=100800873 PE=4 SV=1	11	5	704	78.5	6.68	protein metabolism;other metabolic processes	other membranes	kinase activity;other molecular function	1.916	0.04553
I1KFJ1	Abhydrolase_3 domain-containing protein OS=Glycine max OX=3847 GN=100806530 PE=4 SV=1	74	18	338	37.7	5.87			other molecular function	1.894	0.00174951
I1J6Z7	Aldo_ket_red domain-containing protein OS=Glycine max OX=3847 GN=100801791 PE=3 SV=1	84	24	313	34.9	6.65		cytosol	other molecular function	1.885	0.00917791
C6TCW0	DNA damage-inducible protein 1 OS=Glycine max OX=3847 PE=2 SV=1	54	15	405	44.1	5.07	protein metabolism		other molecular function	1.876	0.0100338
I1L8Q7	Zinc finger CCCH domain-containing protein 21 OS=Glycine max OX=3847 GN=100783113 PE=4 SV=1	5	2	362	41.3	5.15	protein metabolism;other metabolic processes	cytosol	nucleic acid binding activity;other molecular function	1.875	0.0482081
I1MN39	Proteasome subunit alpha type OS=Glycine max OX=3847 GN=100790481 PE=3 SV=1	37	7	249	27.2	7.44	protein metabolism;other metabolic processes	nucleus;other cell component		1.869	0.00687473
I1NEZ7	Lon protease homolog, mitochondrial OS=Glycine max OX=3847 GN=100810927 PE=3 SV=2	39	31	983	109.1	5.85	cell organization and biogenesis;protein metabolism;other metabolic processes;stress response	mitochondrion	nucleic acid binding activity;other molecular function	1.865	0.00510799
K7L6R2	Serine/threonine-protein kinase kinX OS=Glycine max OX=3847 GN=100797523 PE=4 SV=1	45	11	413	45.5	4.58				1.865	0.00435122
Q9FQE4	Glutathione transferase (Fragment) OS=Glycine max OX=3847 PE=2 SV=1	33	6	219	25.3	7.59	other metabolic processes;other biological processes		other molecular function	1.861	0.00728834
A0A0R4J3P1	Glutamine synthetase OS=Glycine max OX=3847 GN=100817922 PE=3 SV=1	68	16	356	39.1	5.48	other metabolic processes	other cell component	other molecular function	1.858	0.00708401
I1MT85	ABC transporter B family member 25 OS=Glycine max OX=3847 GN=100810510 PE=4 SV=1	36	20	633	68.4	8.73	transport	other membranes	transporter activity;other molecular function	1.85	0.0129118
I1NA39	Lambda class glutathione S-transferase OS=Glycine max OX=3847 GN=GSTL7 PE=2 SV=1	72	15	237	27	5.71			other molecular function	1.847	0.0135539
Q9FQF1	Glutathione transferase OS=Glycine max OX=3847 GN=GSTU26 PE=2 SV=1	49	10	225	26	7.43	other metabolic processes;other biological processes		other molecular function	1.847	0.0168536
K7M1Q3	NADH:ubiquinone reductase (non-electrogenic) OS=Glycine max OX=3847 GN=100797657 PE=3 SV=1	31	15	576	64.8	7.94	other metabolic processes	other membranes;mitochondrion;other cytoplasmic organelle	other molecular function	1.839	0.0332599
I1LUJ6	Prohibitin OS=Glycine max OX=3847 GN=100793227 PE=3 SV=1	43	11	336	37.1	9.63	cell organization and biogenesis	plasma membrane;other membranes;mitochondrion		1.825	0.0187947
C6T2H1	NAD(P)H dehydrogenase (quinone) OS=Glycine max OX=3847 GN=100500685 PE=2 SV=1	60	9	203	21.7	6.95			other molecular function	1.808	0.0173584
C6SVD7	Glutathione transferase OS=Glycine max OX=3847 GN=GSTF5 PE=2 SV=1	60	11	215	24.8	6.07	other biological processes	cytosol;other cell component	other molecular function	1.802	0.0212298
A0A0R4J3L5	Proteasome subunit alpha type OS=Glycine max OX=3847 GN=732640 PE=3 SV=1	70	15	246	27.4	5.86	protein metabolism;other metabolic processes	nucleus;other cell component		1.797	0.00830039
I1JAQ7	Oxidored_FMN domain-containing protein OS=Glycine max OX=3847 GN=100803381 PE=3 SV=2	79	23	402	45.2	6.84			other molecular function	1.796	0.022393
I1L7V6	Usp domain-containing protein OS=Glycine max OX=3847 GN=100527357 PE=4 SV=1	37	4	164	17.6	7.87				1.794	0.0281984
I1KHS3	Cytochrome b5 heme-binding domain-containing protein OS=Glycine max OX=3847 GN=GLYMA_07G052400 PE=3 SV=1	44	5	142	15.8	5.52		other membranes;other cell component	other molecular function	1.792	0.0124746
I1MBC5	Asparagine synthetase [glutamine-hydrolyzing] OS=Glycine max OX=3847 GN=GLYMA_14G195000 PE=4 SV=1	44	21	581	65.5	6.47	other metabolic processes	cytosol	other molecular function	1.78	0.0393374
I1LPA3	Epimerase domain-containing protein OS=Glycine max OX=3847 GN=GLYMA_12G019800 PE=4 SV=1	50	14	339	37.8	7.96		other membranes	other molecular function	1.78	0.0264274
C6TB83	Peroxidase OS=Glycine max OX=3847 PE=2 SV=1	23	6	355	38.6	6.23	other metabolic processes;stress response;other biological processes	non-structural extracellular	other molecular function	1.779	0.0217202
A0A0R0GZ36	CBS domain-containing protein OS=Glycine max OX=3847 GN=GLYMA_13G365800 PE=4 SV=1	31	7	377	41.3	5.99	protein metabolism;other metabolic processes;stress response;other biological processes	nucleus;other cell component	enzyme regulator activity;other molecular function	1.777	0.0227844
I1JBH2	Proteasome subunit alpha type OS=Glycine max OX=3847 GN=GLYMA_02G013600 PE=3 SV=1	86	14	237	26	4.75	protein metabolism;other metabolic processes	nucleus;other cell component		1.77	0.0309679
Q9LLQ6	Seed maturation protein PM34 OS=Glycine max OX=3847 GN=PM34 PE=2 SV=1	68	15	293	31.7	7.08			other molecular function	1.769	0.00998459
I1JJX3	Trans-resveratrol di-O-methyltransferase-like OS=Glycine max OX=3847 GN=100781008 PE=3 SV=1	44	11	358	40.4	6.3	other metabolic processes		other molecular function	1.767	0.0230206
C6TIW1	Isomerase BH0283 OS=Glycine max OX=3847 GN=100798090 PE=2 SV=1	45	10	301	32.5	6.15	other metabolic processes		other molecular function	1.757	0.0193703
Q2I0H4	Glyceraldehyde-3-phosphate dehydrogenase OS=Glycine max OX=3847 GN=GAPC1 PE=2 SV=1	76	21	338	36.7	7.24	other metabolic processes	cytosol	other molecular function	1.738	0.0455696
I1LN49	Oil body-associated protein 1A OS=Glycine max OX=3847 GN=GLYMA_11G252800 PE=3 SV=1	47	9	234	27	7.06				1.73	0.0415232
I1KFR0	Prohibitin OS=Glycine max OX=3847 GN=100779966 PE=3 SV=1	60	12	279	30.3	8.37	cell organization and biogenesis	plasma membrane;other membranes;mitochondrion		1.729	0.0457495
I1KDF1	Heme oxygenase 1 OS=Glycine max OX=3847 GN=GLYMA_06G221900 PE=3 SV=1	35	9	282	32.1	8.76	other metabolic processes	other cell component	other molecular function	1.728	0.0423969
C6SXJ2	HTH cro/C1-type domain-containing protein OS=Glycine max OX=3847 GN=100499864 PE=2 SV=1	52	7	142	15.5	9.83		nucleus	nucleic acid binding activity	1.727	0.0284687
I1LLM2	Asparagine synthetase [glutamine-hydrolyzing] OS=Glycine max OX=3847 GN=GLYMA_11G171400 PE=4 SV=1	47	22	579	65.2	6.64	other metabolic processes	cytosol	other molecular function	1.721	0.0179391
C6T374	VOC domain-containing protein OS=Glycine max OX=3847 GN=100527071 PE=2 SV=1	82	7	139	15.4	5.69				1.717	0.0205366
K7N3G6	Amine oxidase OS=Glycine max OX=3847 GN=100799555 PE=3 SV=1	18	10	675	75.9	7.14	other metabolic processes		other molecular function	0.664	0.0174125
I1KZ41	Glycosyltransferase OS=Glycine max OX=3847 GN=100820273 PE=3 SV=1	37	10	481	54.3	6.74			other molecular function	0.663	0.0145853
A0A0R0IBM9	CMP/dCMP-type deaminase domain-containing protein OS=Glycine max OX=3847 GN=GLYMA_09G080100 PE=4 SV=1	23	4	186	20.7	5.86	other metabolic processes		other molecular function	0.663	0.0184037
A0A0R0GW88	Glycine-rich cell wall structural protein 1.8-like OS=Glycine max OX=3847 GN=100785134 PE=4 SV=1	53	15	388	42.7	4.79			other molecular function	0.662	0.0160704
K7LPF1	Flowering time control protein FPA OS=Glycine max OX=3847 GN=100777570 PE=4 SV=1	2	2	998	108.6	6.92		other cell component	nucleic acid binding activity	0.662	0.0104489
I1MNP0	Aspartate kinase OS=Glycine max OX=3847 GN=100805860 PE=4 SV=2	31	15	565	61.6	6.33	other metabolic processes		kinase activity;other molecular function	0.65	0.00853704
Q6SPR2	Ribosomal protein L37 OS=Glycine max OX=3847 GN=RPL37 PE=2 SV=1	18	3	95	10.7	12.02	protein metabolism;other metabolic processes	cytosol;translational apparatus	nucleic acid binding activity;other molecular function	0.648	0.0123995
I1JPQ2	S-adenosylmethionine synthase OS=Glycine max OX=3847 GN=100794248 PE=3 SV=1	49	14	390	42.7	6.6	other metabolic processes	cytosol	other molecular function	0.646	0.0146142
I1MKT8	Glycosyltransferase OS=Glycine max OX=3847 GN=100793313 PE=2 SV=1	27	8	493	54.4	6.84			other molecular function	0.646	0.00668027
C6T1V3	LEA_2 domain-containing protein (Fragment) OS=Glycine max OX=3847 PE=2 SV=1	13	3	227	25.7	9.69	stress response	other membranes		0.643	0.00923909
I1N272	Acyl-[acyl-carrier-protein] hydrolase OS=Glycine max OX=3847 GN=100795986 PE=3 SV=1	21	5	374	41.9	7.96	other metabolic processes	other cell component	other molecular function	0.642	0.0388128
I1LZG1	Fructose-bisphosphate aldolase OS=Glycine max OX=3847 GN=100815070 PE=3 SV=1	37	12	358	38.4	7.06	other metabolic processes	cytosol	other molecular function	0.637	0.0159769
C6SWY6	Bet_v_1 domain-containing protein OS=Glycine max OX=3847 GN=100305867 PE=2 SV=1	89	11	158	16.5	4.83	stress response;signal transduction;other biological processes	nucleus;other cell component	enzyme regulator activity;other molecular function	0.629	0.0452583
K7MP24	HATPase_c domain-containing protein OS=Glycine max OX=3847 GN=100819942 PE=3 SV=1	53	39	813	93.1	5	other biological processes		other molecular function	0.617	0.000869685
A0A0R0LAG8	Protein kinase domain-containing protein OS=Glycine max OX=3847 GN=100799290 PE=4 SV=1	12	6	660	70.4	9.36	protein metabolism;other metabolic processes	other membranes	kinase activity;other molecular function	0.616	0.0281901
I1MND5	TIR domain-containing protein OS=Glycine max OX=3847 GN=GLYMA_16G137300 PE=4 SV=1	1	2	1029	118.3	6.8	stress response;signal transduction		other molecular function	0.614	0.0281643
C6T3V3	Glutathione peroxidase OS=Glycine max OX=3847 GN=100527283 PE=2 SV=1	38	7	170	19.1	9.61	stress response;other biological processes	cytosol	other molecular function	0.613	0.0197454
A0A0R4J4M3	FAS1 domain-containing protein OS=Glycine max OX=3847 GN=100791643 PE=3 SV=1	13	2	262	27.8	8.88	other biological processes	plasma membrane;other membranes		0.613	0.0156749
I1N7U4	Metal-nicotianamine transporter YSL6 OS=Glycine max OX=3847 GN=100799897 PE=3 SV=1	8	5	674	74	5.17	transport	other membranes;other cytoplasmic organelle	transporter activity	0.612	0.0315672
I1KUQ3	Lipoxygenase OS=Glycine max OX=3847 GN=100815477 PE=3 SV=1	34	27	867	97.7	6	other metabolic processes	other cell component	other molecular function	0.61	0.00440226
Q06765	ADR6 protein OS=Glycine max OX=3847 GN=ADR6 PE=2 SV=1	46	8	272	30.4	6.84				0.608	0.00174951
I1KLY0	Polyadenylate-binding protein RBP47 OS=Glycine max OX=3847 GN=100814564 PE=4 SV=1	34	10	431	47.3	7.15		cytosol	nucleic acid binding activity	0.606	0.0367489
I1LQF7	Isoflavone conjugate hydrolyzing beta glucosidase OS=Glycine max OX=3847 GN=ICHG PE=2 SV=1	31	13	514	58.3	8	other metabolic processes;stress response		other molecular function	0.602	0.000745425
I1MFG7	Polyadenylate-binding protein RBP45-like OS=Glycine max OX=3847 GN=100794675 PE=4 SV=1	27	9	411	45.4	6.25		cytosol	nucleic acid binding activity	0.601	0.0367489
I1NFV9	Kynurenine formamidase-like OS=Glycine max OX=3847 GN=100801168 PE=3 SV=1	7	2	255	28.5	6.16	other metabolic processes		other molecular function	0.6	0.00101002
I1K7J4	Tubulin beta chain OS=Glycine max OX=3847 GN=GLYMA_06G024100 PE=3 SV=1	82	30	448	50.4	4.87	cell cycle OR cell proliferation;cell organization and biogenesis	cytoskeleton;other cell component	cytoskeletal activity;other molecular function	0.599	0.00311407
I1M5C1	LEA_2 domain-containing protein OS=Glycine max OX=3847 GN=100784963 PE=4 SV=1	15	4	254	27.8	10.23		other membranes		0.596	0.00972902
K7MR59	NAD(P)-bd_dom domain-containing protein OS=Glycine max OX=3847 GN=100810341 PE=4 SV=1	33	16	660	74.3	6.67	other metabolic processes;transport		other molecular function	0.595	0.00934277
I1L6B0	GDT1 family protein OS=Glycine max OX=3847 GN=100785207 PE=3 SV=1	8	2	289	31.2	8.78	transport;other biological processes	other membranes;ER/Golgi	transporter activity	0.594	0.0354937
I1M0M1	Sulfotransferase OS=Glycine max OX=3847 GN=100809003 PE=3 SV=1	19	5	344	39.7	6.54	other metabolic processes	other cell component	other molecular function	0.593	0.00773493
Q70MR5	Ornithine decarboxylase OS=Glycine max OX=3847 GN=odc2 PE=2 SV=1	26	7	434	46.3	5.6	other metabolic processes	other cell component	other molecular function	0.592	0.0146142
Q587K1	BiP OS=Glycine max OX=3847 GN=Gm bip PE=2 SV=1	51	29	668	73.5	5.15	other biological processes	ER/Golgi	other molecular function	0.586	0.0477074
A0A0R0G3L8	Phospho-2-dehydro-3-deoxyheptonate aldolase OS=Glycine max OX=3847 GN=100789764 PE=3 SV=1	29	10	495	54.9	8.28	other metabolic processes	other cell component	other molecular function	0.579	0.00706655
C6TNI5	X8 domain-containing protein OS=Glycine max OX=3847 GN=100797001 PE=2 SV=1	11	2	203	20.2	6.09				0.579	0.0148507
I1MCU4	Malic enzyme OS=Glycine max OX=3847 GN=100791514 PE=3 SV=2	35	18	643	71.1	7.53	other metabolic processes	other cell component	other molecular function	0.575	0.0370309
Q27SZ6	Endoglucanase (Fragment) OS=Glycine max OX=3847 GN=Cel12 PE=2 SV=1	21	10	604	66.7	8.59	other metabolic processes	other membranes	other molecular function	0.575	0.00692911
A0A0R0L372	GrpE protein homolog OS=Glycine max OX=3847 GN=100803396 PE=3 SV=1	19	6	345	38.4	8.59	cell organization and biogenesis;transport;other biological processes	other membranes;mitochondrion	other molecular function	0.572	0.0178616
A0A368UKD6	Folate_rec domain-containing protein OS=Glycine max OX=3847 GN=100795095 PE=4 SV=1	8	2	307	34.4	8.82		other membranes		0.569	0.0173772
I1MCJ2	ADP,ATP carrier protein OS=Glycine max OX=3847 GN=100775892 PE=3 SV=1	18	11	617	67.5	9.52	transport	other membranes	transporter activity;other molecular function	0.564	0.0297439
K7KBJ8	Fimbrin-1 OS=Glycine max OX=3847 GN=100810854 PE=4 SV=1	4	2	695	77.9	5.8	cell organization and biogenesis	cytoskeleton;other cell component	cytoskeletal activity	0.564	0.0341796
A0A0R0FM97	Elongation factor 1-alpha OS=Glycine max OX=3847 GN=100801611 PE=3 SV=1	52	18	447	49.4	9.06	protein metabolism;other metabolic processes		nucleic acid binding activity;other molecular function	0.562	0.0203262
I1L7W4	AAA domain-containing protein OS=Glycine max OX=3847 GN=106794125 PE=4 SV=2	10	10	1247	135.2	7.11		other membranes;mitochondrion	other molecular function	0.558	0.0366381
I1L0H6	FAD-binding PCMH-type domain-containing protein OS=Glycine max OX=3847 GN=100786800 PE=3 SV=1	4	2	543	61.2	7.05			other molecular function	0.557	0.0346481
I1KJU0	Vacuolar protein sorting-associated protein Ist1 OS=Glycine max OX=3847 GN=100796620 PE=3 SV=2	3	3	1053	115.5	5.92	transport;other biological processes			0.553	0.0280416
A0A0R0IZE4	40S ribosomal protein SA OS=Glycine max OX=3847 GN=GLYMA_07G043800 PE=3 SV=1	54	14	310	33.9	5.26	cell organization and biogenesis;protein metabolism;other metabolic processes	cytosol;translational apparatus	other molecular function	0.55	0.000173907
C6TB56	PKS_ER domain-containing protein OS=Glycine max OX=3847 GN=100795575 PE=2 SV=1	35	8	356	38.6	7.2	other metabolic processes		other molecular function	0.549	0.00274502
C6TFW0	Secreted protein OS=Glycine max OX=3847 GN=GLYMA_02G028400 PE=2 SV=1	20	2	116	13.3	9.16				0.546	0.00642423
I1K5E8	Sialyltransferase-like protein 2 OS=Glycine max OX=3847 GN=GLYMA_05G243500 PE=3 SV=2	6	2	442	49.7	8.69	protein metabolism;other metabolic processes	other membranes;ER/Golgi	other molecular function	0.545	7.02257e-05
K7LJI3	SH2 domain-containing protein OS=Glycine max OX=3847 GN=GLYMA_10G150500 PE=4 SV=1	4	3	648	74.3	7.37				0.544	0.00326902
K7N485	Phenylalanine ammonia-lyase OS=Glycine max OX=3847 GN=100818777 PE=3 SV=1	23	12	717	78.3	6.98	other metabolic processes	other cell component	other molecular function	0.543	0.0108129
A0A0R0IXC2	Beta-amyrin 24-hydroxylase OS=Glycine max OX=3847 GN=GLYMA_08G350800 PE=3 SV=1	38	14	513	58.2	8.47		other membranes	other molecular function	0.537	7.89912e-05
I1JUN8	Nucleoredoxin 3 OS=Glycine max OX=3847 GN=100791971 PE=3 SV=1	4	2	389	44.3	5.49	other biological processes		other molecular function	0.53	0.0263668
A0A0R0HGS5	Peroxidase OS=Glycine max OX=3847 GN=GLYMA_12G101200 PE=3 SV=1	24	5	324	35.4	8.02	other metabolic processes;stress response;other biological processes	non-structural extracellular;other cell component	other molecular function	0.528	0.00585418
A0A0R0JX95	Annexin OS=Glycine max OX=3847 GN=100796047 PE=3 SV=1	59	17	315	35.6	6.21	stress response		other molecular function	0.515	0.00514855
K7KYV6	Lipoxygenase OS=Glycine max OX=3847 GN=GLYMA_07G006700 PE=3 SV=1	45	20	570	63.9	6.37	other metabolic processes	other cell component	other molecular function	0.513	9.03521e-06
K7LHU0	IQ domain-containing protein IQM3-like OS=Glycine max OX=3847 GN=GLYMA_10G067900 PE=4 SV=1	4	2	483	54.2	8.79		nucleus		0.513	0.0172794
I1KYH2	ABC-type xenobiotic transporter OS=Glycine max OX=3847 GN=100775358 PE=3 SV=2	2	2	1503	167.6	7.42	transport	other membranes	transporter activity;other molecular function	0.511	0.0437646
A0A368UIN5	Stem 28 kDa glycoprotein OS=Glycine max OX=3847 GN=GLYMA_08G200200 PE=4 SV=1	32	7	271	30.9	8.19			other molecular function	0.506	5.90895e-06
I1MW17	L-ascorbate oxidase homolog OS=Glycine max OX=3847 GN=100809971 PE=3 SV=1	11	6	541	60.3	8.44			other molecular function	0.503	0.0148145
Q2LAL4	Cytochrome P450 monooxygenase CYP83E8 OS=Glycine max OX=3847 GN=CYP83E8 PE=2 SV=1	17	8	499	57.4	7.96			other molecular function	0.478	0.000107628
I1KC24	CBFD_NFYB_HMF domain-containing protein OS=Glycine max OX=3847 GN=GLYMA_06G169600 PE=4 SV=1	14	3	229	25	5.38	RNA metabolism OR transcription;other biological processes	nucleus	other molecular function	0.477	0.00760638
I1M333	BAH domain-containing protein OS=Glycine max OX=3847 GN=GLYMA_13G272200 PE=4 SV=1	14	2	162	18.8	8.34	cell organization and biogenesis		other molecular function	0.474	0.00434507
I1K1M4	GHMP_kinases_N domain-containing protein OS=Glycine max OX=3847 GN=GLYMA_05G002500 PE=4 SV=1	12	2	357	39.4	5.55	other metabolic processes	cytosol	kinase activity;other molecular function	0.473	4.02668e-06
I1MEE6	Catechol oxidase OS=Glycine max OX=3847 GN=100803171 PE=3 SV=1	19	6	602	67.8	7.61	other metabolic processes		other molecular function	0.472	0.000364449
I1M8A1	50S ribosomal protein L31 OS=Glycine max OX=3847 GN=100782305 PE=3 SV=1	21	2	134	15	9.54	protein metabolism;other metabolic processes	translational apparatus;other cell component	other molecular function	0.472	0.00383262
C6TJ36	Xyloglucan endotransglucosylase/hydrolase OS=Glycine max OX=3847 PE=2 SV=1	13	4	302	34.2	5.76	cell organization and biogenesis;other metabolic processes;other biological processes	non-structural extracellular	other molecular function	0.467	0.00148069
I1MH66	Xyloglucan endotransglucosylase/hydrolase OS=Glycine max OX=3847 GN=GLYMA_15G169100 PE=3 SV=1	29	6	316	35.6	8.37	cell organization and biogenesis;other metabolic processes;other biological processes	non-structural extracellular;other membranes	other molecular function	0.46	6.48729e-05
I1LGD7	S10_plectin domain-containing protein OS=Glycine max OX=3847 GN=GLYMA_11G021700 PE=3 SV=1	29	4	163	18.6	9.42				0.46	0.000714689
K7KLF0	DNA polymerase OS=Glycine max OX=3847 GN=GLYMA_04G210700 PE=3 SV=1	2	2	1086	122.8	7.99	DNA metabolism;other metabolic processes;stress response	nucleus	nucleic acid binding activity;other molecular function	0.46	0.00137608
A0A0R0INF7	GST N-terminal domain-containing protein OS=Glycine max OX=3847 GN=GLYMA_08G175000 PE=4 SV=1	11	2	204	23.8	8.78	other metabolic processes	other cell component	other molecular function	0.459	0.00342308
A0A024BU05	Acyl-[acyl-carrier-protein] desaturase OS=Glycine max OX=3847 PE=3 SV=1	23	8	386	44	7.06	other metabolic processes	other cell component	other molecular function	0.458	2.5121e-05
I1LUY2	Fiber protein Fb34 OS=Glycine max OX=3847 GN=GLYMA_12G222000 PE=3 SV=1	24	3	185	20.2	7.87		other membranes		0.456	0.000588295
I1MJH5	ATP citrate synthase OS=Glycine max OX=3847 GN=100817228 PE=3 SV=1	51	15	423	46.7	5.59			other molecular function	0.453	6.13782e-08
I1K1Z8	PCI domain-containing protein OS=Glycine max OX=3847 GN=100783340 PE=4 SV=1	36	10	423	47.6	6.55	protein metabolism;other metabolic processes	nucleus		0.45	0.00890137
C6T5D5	SGS domain-containing protein OS=Glycine max OX=3847 GN=100527775 PE=2 SV=1	48	5	113	13.1	5.17				0.438	0.00584882
C6T2Y3	Detected protein of confused Function OS=Glycine max OX=3847 GN=100526985 PE=2 SV=1	32	4	137	15.2	8.12				0.437	5.17045e-05
K7M6J4	Glycosyl transferase, family 14 OS=Glycine max OX=3847 GN=100788165 PE=4 SV=1	5	2	394	45.6	8.95		other membranes	other molecular function	0.437	0.00235942
K7L9Q2	Protein transport protein sec16 OS=Glycine max OX=3847 GN=100790656 PE=4 SV=1	4	2	615	66.9	4.4				0.419	0.022393
K7KRH0	Histidine kinase OS=Glycine max OX=3847 GN=100789894 PE=4 SV=1	2	2	1011	112.6	7.12	protein metabolism;other metabolic processes;signal transduction;other biological processes	other membranes	kinase activity	0.404	0.000247394
I1JLY3	Peptidylprolyl isomerase OS=Glycine max OX=3847 GN=GLYMA_04G108100 PE=4 SV=1	21	9	622	69.9	5.53	protein metabolism;other metabolic processes;developmental processes;other biological processes	other cell component	other molecular function	0.395	0.0229793
C6T159	Uncharacterized protein OS=Glycine max OX=3847 PE=2 SV=1	15	2	108	12.5	8.21				0.386	0.000967525
I1K1V6	Bystin OS=Glycine max OX=3847 GN=100812921 PE=3 SV=1	12	5	441	51	6.65	RNA metabolism OR transcription;other metabolic processes	nucleus;other cell component	nucleic acid binding activity	0.368	0.0109824
I1JG01	Peroxidase OS=Glycine max OX=3847 GN=100811249 PE=3 SV=1	12	3	331	35	4.75	other metabolic processes;stress response;other biological processes	non-structural extracellular	other molecular function	0.363	2.62813e-07
I1JKM1	Glyco_hydro_18 domain-containing protein OS=Glycine max OX=3847 GN=100779536 PE=4 SV=1	36	9	289	32.3	5.17				0.358	3.03847e-12
I1K553	Patellin-3-like OS=Glycine max OX=3847 GN=100804544 PE=3 SV=1	26	13	539	60.9	5.08	cell cycle OR cell proliferation;other biological processes	other membranes;other cell component	other molecular function	0.357	0.00012973
I1JAF5	THUMP domain-containing protein OS=Glycine max OX=3847 GN=100776466 PE=4 SV=1	9	3	384	42.8	5.63	RNA metabolism OR transcription;other metabolic processes		nucleic acid binding activity	0.357	0.0280908
I1LU34	Cellulose synthase-like protein H1 OS=Glycine max OX=3847 GN=100780817 PE=4 SV=2	2	2	750	84.9	8.4	cell cycle OR cell proliferation;other metabolic processes	plasma membrane;other membranes	other molecular function	0.35	6.93578e-12
K7KYV7	Lipoxygenase domain-containing protein OS=Glycine max OX=3847 GN=GLYMA_07G006800 PE=4 SV=1	43	7	170	19.2	8.94	other metabolic processes		other molecular function	0.348	6.06848e-09
A0A0R0KF48	Pyruvate decarboxylase OS=Glycine max OX=3847 GN=100776332 PE=3 SV=1	15	6	603	65.2	6.21		cytosol	other molecular function	0.343	0.000195656
I1K064	Protein-L-isoaspartate O-methyltransferase OS=Glycine max OX=3847 GN=GLYMA_05G043300 PE=3 SV=1	37	4	231	24.8	6.28	protein metabolism;other metabolic processes	other cell component	other molecular function	0.339	1.36036e-05
K7LKK4	VHS domain-containing protein OS=Glycine max OX=3847 GN=100795622 PE=3 SV=1	6	11	2026	222.7	7.88	cell cycle OR cell proliferation;cell organization and biogenesis	cytoskeleton;other cell component	cytoskeletal activity;other molecular function	0.332	0.00483537
I1N3Y5	GDT1 family protein OS=Glycine max OX=3847 GN=GLYMA_18G241400 PE=3 SV=1	8	2	289	31.2	9.06	transport;other biological processes	other membranes;ER/Golgi	transporter activity	0.331	0.00361399
C6T3S4	Ribonuclease T(2) OS=Glycine max OX=3847 GN=100527255 PE=2 SV=1	15	2	238	26.8	6.86	RNA metabolism OR transcription;other metabolic processes	non-structural extracellular	nucleic acid binding activity;other molecular function	0.317	1.99689e-05
I1NF53	Dihydroorotate dehydrogenase (quinone), mitochondrial OS=Glycine max OX=3847 GN=100783159 PE=3 SV=1	21	7	455	48.2	9	other metabolic processes	other membranes;mitochondrion	other molecular function	0.302	0.00449267
A0A0R0IYN3	Alba domain-containing protein (Fragment) OS=Glycine max OX=3847 GN=GLYMA_07G031600 PE=4 SV=1	18	4	138	14.9	5.91		nucleus	nucleic acid binding activity	0.302	0.000329138
I1K6Z1	HECT-type E3 ubiquitin transferase OS=Glycine max OX=3847 GN=100818972 PE=3 SV=1	7	11	1895	204.1	5.82	protein metabolism;other metabolic processes		other molecular function	0.287	0.000380555
C6TFR3	Clathrin light chain OS=Glycine max OX=3847 PE=2 SV=1	59	9	182	20.2	9.38	transport	plasma membrane;other membranes;ER/Golgi	other molecular function	0.287	0.00118393
K7KI11	Receptor-like serine/threonine-protein kinase OS=Glycine max OX=3847 GN=100816469 PE=3 SV=1	2	2	833	94.2	6.58	protein metabolism;other metabolic processes;other biological processes	other membranes	kinase activity;other molecular function	0.276	4.35184e-08
I1MVP7	P4Hc domain-containing protein OS=Glycine max OX=3847 GN=100776115 PE=4 SV=1	17	4	273	30.6	5.38		other membranes;ER/Golgi	other molecular function	0.272	1.03153e-06
K7K145	DNA-directed RNA polymerase subunit beta OS=Glycine max OX=3847 GN=100790845 PE=3 SV=1	1	2	1166	130.8	8.54	RNA metabolism OR transcription;other metabolic processes	other cell component	nucleic acid binding activity;other molecular function	0.264	1.8538e-12
I1JP84	ABC-type xenobiotic transporter OS=Glycine max OX=3847 GN=100790550 PE=3 SV=2	2	3	1539	170.8	7.03	transport	other membranes	transporter activity;other molecular function	0.243	1.02536e-12
I1KMA2	Vesicle-associated membrane protein 726 OS=Glycine max OX=3847 GN=100799609 PE=3 SV=1	32	7	225	25.5	8.21	transport	other membranes;other cell component		0.241	6.84479e-09
I1NCR0	Pyruvate dehydrogenase E1 component subunit alpha OS=Glycine max OX=3847 GN=100802573 PE=4 SV=2	25	11	427	47.5	7.25	other metabolic processes	other cell component	other molecular function	0.235	3.90781e-16
C6TDL2	Transcriptional regulator (Fragment) OS=Glycine max OX=3847 PE=2 SV=1	31	4	119	13.7	9.13				0.235	1.36382e-09
I1L4R4	O-fucosyltransferase family protein OS=Glycine max OX=3847 GN=100817796 PE=3 SV=1	6	2	515	57.6	7.84	other metabolic processes		other molecular function	0.235	0.0189059
I1KUN4	T-complex protein 11 OS=Glycine max OX=3847 GN=100811199 PE=3 SV=1	2	2	1182	131.8	9.04	signal transduction			0.228	5.41676e-05
A0A088AWT3	Trehalose-6-phosphate synthase OS=Glycine max OX=3847 PE=3 SV=1	19	13	842	95.7	6.04	other metabolic processes		other molecular function	0.221	3.90781e-16
A0A0R0IK45	Protein kinase domain-containing protein OS=Glycine max OX=3847 GN=GLYMA_08G107700 PE=3 SV=1	2	2	946	102.2	6.43	protein metabolism;other metabolic processes	other membranes	kinase activity;other molecular function	0.217	1.19189e-10
I1MX99	Beta-fructofuranosidase OS=Glycine max OX=3847 GN=100806220 PE=3 SV=1	7	4	562	64.4	5.22	other metabolic processes		other molecular function	0.214	3.71875e-13
C6SYB1	60S ribosomal protein L34 OS=Glycine max OX=3847 GN=100499931 PE=2 SV=1	34	4	120	13.8	11.59	protein metabolism;other metabolic processes;other biological processes	cytosol;translational apparatus	other molecular function	0.196	2.73931e-13
I1M9J3	TPX2 domain-containing protein OS=Glycine max OX=3847 GN=100788524 PE=3 SV=1	7	3	481	51.7	8.82		cytoskeleton;other cell component	cytoskeletal activity	0.194	1.88776e-06
I1LF63	Importin N-terminal domain-containing protein OS=Glycine max OX=3847 GN=100792837 PE=4 SV=1	31	20	893	99.4	5.05	transport	nucleus;other cell component	other molecular function	0.178	3.73644e-05
C6TI83	BURP domain-containing protein OS=Glycine max OX=3847 GN=547898 PE=2 SV=1	27	6	276	30.9	6.21				0.099	3.90781e-16
W0LRU9	Chalcone reductase OS=Glycine max OX=3847 GN=chr PE=2 SV=1	23	5	322	35.9	6.46			other molecular function	0.09	1.33018e-07
I1M719	Amino_oxidase domain-containing protein OS=Glycine max OX=3847 GN=100798561 PE=4 SV=1	3	2	489	54.3	6.14	other metabolic processes	other cytoplasmic organelle	other molecular function	0.041	3.90781e-16
I1K5K5	Nuclear pore complex protein NUP155 OS=Glycine max OX=3847 GN=100798527 PE=3 SV=1	12	12	1485	162.5	6.3	cell organization and biogenesis;transport;other biological processes	nucleus	other molecular function	0.01	3.90781e-16
K7LXH3	ABC transporter B family member 19 OS=Glycine max OX=3847 GN=100797124 PE=4 SV=1	16	12	1091	118.3	8.59	transport	other membranes	transporter activity;other molecular function	0.01	3.90781e-16
I1JC59	MHD domain-containing protein OS=Glycine max OX=3847 GN=100809800 PE=3 SV=1	36	12	428	49.1	6.39	transport	other membranes;other cell component		0.01	3.90781e-16
C6TGQ1	Squalene synthase OS=Glycine max OX=3847 PE=2 SV=1	34	10	413	47.1	6.71	other metabolic processes	other membranes	other molecular function	0.01	3.90781e-16
Q39860	GTPase OS=Glycine max OX=3847 GN=gmr2 PE=4 SV=1	34	8	219	24.4	5.34	transport		other molecular function	0.01	3.90781e-16
K7KLY4	Phosphomevalonate kinase OS=Glycine max OX=3847 GN=100810373 PE=3 SV=1	14	7	506	54.7	6.18	other metabolic processes		kinase activity;other molecular function	0.01	3.90781e-16
C6THE6	Endoplasmic reticulum transmembrane protein OS=Glycine max OX=3847 GN=100798727 PE=2 SV=1	37	7	213	24.2	9.07	transport;other biological processes	other membranes;ER/Golgi		0.01	3.90781e-16
I1NI06	Heterogeneous nuclear ribonucleoprotein 1 OS=Glycine max OX=3847 GN=100786882 PE=4 SV=1	18	6	476	48	7.14			nucleic acid binding activity	0.01	3.90781e-16
A0A0R0IM08	Plasma membrane intrinsic protein 1 OS=Glycine max OX=3847 GN=GLYMA_08G015300 PE=3 SV=1	31	6	289	30.9	8.41	stress response;transport	plasma membrane;other membranes	transporter activity	0.01	3.90781e-16
I1MM57	40S ribosomal protein S6 OS=Glycine max OX=3847 GN=100792949 PE=3 SV=2	27	6	249	28.5	10.58	protein metabolism;other metabolic processes	translational apparatus;other cell component	other molecular function	0.01	3.90781e-16
K7LK50	Serine/threonine-protein kinase tricorner-like OS=Glycine max OX=3847 GN=100783095 PE=4 SV=1	12	5	544	63.1	7.97	protein metabolism;other metabolic processes;signal transduction		kinase activity;other molecular function	0.01	3.90781e-16
C6T8E8	Serine decarboxylase OS=Glycine max OX=3847 GN=100795577 PE=2 SV=1	12	5	483	54.6	6.14	other metabolic processes		other molecular function	0.01	3.90781e-16
A0A0R0K7Z5	T-complex protein 1 subunit gamma (Fragment) OS=Glycine max OX=3847 GN=GLYMA_04G131400 PE=3 SV=1	13	5	351	38.4	6.34	other biological processes	cytosol	other molecular function	0.01	3.90781e-16
K7MKM4	Amine oxidase OS=Glycine max OX=3847 GN=GLYMA_17G085500 PE=3 SV=1	4	4	1308	145	7.71	other metabolic processes;signal transduction		other molecular function	0.01	3.90781e-16
A0A0R4J4T5	Leucine carboxyl methyltransferase 1 homolog OS=Glycine max OX=3847 GN=100801193 PE=3 SV=1	13	4	334	38.2	5.16	other metabolic processes	other membranes;other cell component	other molecular function	0.01	3.90781e-16
A0A368UI70	ABC-type xenobiotic transporter OS=Glycine max OX=3847 GN=GLYMA_06G312300 PE=3 SV=1	2	3	1615	181.8	6.89	transport	other membranes	transporter activity;other molecular function	0.01	3.90781e-16
A0A0R0IMS4	Hexosyltransferase OS=Glycine max OX=3847 GN=100795264 PE=3 SV=1	5	3	551	62	7.61	cell organization and biogenesis;other metabolic processes	other membranes;ER/Golgi	other molecular function	0.01	3.90781e-16
K7LRL6	Tropinone reductase homolog At5g06060-like OS=Glycine max OX=3847 GN=100791265 PE=3 SV=1	11	3	277	29.8	7.25			other molecular function	0.01	3.90781e-16
I1LL43	RNase_PH domain-containing protein OS=Glycine max OX=3847 GN=100819105 PE=4 SV=1	21	3	185	19.8	8.69				0.01	3.90781e-16
C6T4G1	Transmembrane protein OS=Glycine max OX=3847 PE=2 SV=1	19	3	177	19.8	6.96		other membranes		0.01	3.90781e-16
A0A0R0G0V7	Bet_v_1 domain-containing protein OS=Glycine max OX=3847 GN=100811185 PE=3 SV=1	28	3	154	16.1	5.3	stress response;signal transduction;other biological processes	nucleus;other cell component	enzyme regulator activity;other molecular function	0.01	3.90781e-16
I1M502	zf-Tim10_DDP domain-containing protein OS=Glycine max OX=3847 GN=GLYMA_13G339700 PE=4 SV=1	36	3	84	9.7	7.05	cell organization and biogenesis;transport	other membranes;mitochondrion		0.01	3.90781e-16
I1JE70	EF-hand domain-containing protein OS=Glycine max OX=3847 GN=100790366 PE=4 SV=1	2	2	1439	160.6	7.71	RNA metabolism OR transcription;other biological processes	nucleus	other molecular function	0.01	3.90781e-16
A0A0R0KEM2	Disease resistance RPP13-like protein 1 OS=Glycine max OX=3847 GN=GLYMA_03G043900 PE=4 SV=1	3	2	1173	132.4	7.14	stress response;other biological processes		other molecular function	0.01	3.90781e-16
K7KNQ7	Hexosyltransferase OS=Glycine max OX=3847 GN=100781749 PE=3 SV=1	3	2	662	76.6	8.59	cell organization and biogenesis;other metabolic processes	other membranes;ER/Golgi	other molecular function	0.01	3.90781e-16
I1LAS9	Pectinesterase OS=Glycine max OX=3847 GN=100820142 PE=3 SV=2	2	2	574	62.6	6.67	cell organization and biogenesis;other metabolic processes		enzyme regulator activity;other molecular function	0.01	3.90781e-16
I1LHY5	Cytochrome P450 OS=Glycine max OX=3847 GN=GLYMA_11G074100 PE=3 SV=1	5	2	521	58.8	6.87	other metabolic processes		other molecular function	0.01	3.90781e-16
C6TJM5	Transferase OS=Glycine max OX=3847 PE=2 SV=1	5	2	476	52.8	6.83				0.01	3.90781e-16
C6TG23	SNARE associated Golgi protein family OS=Glycine max OX=3847 PE=2 SV=1	6	2	425	47.8	8.73		other membranes		0.01	3.90781e-16
Q84UB3	Beta-conglycinin alpha' subunit (Fragment) OS=Glycine max OX=3847 GN=GM7S PE=2 SV=1	7	2	396	45	5.82		ER/Golgi;other cytoplasmic organelle		0.01	3.90781e-16
I1JYM3	UPF0160 protein MYG1, mitochondrial OS=Glycine max OX=3847 GN=100798858 PE=3 SV=1	6	2	356	40.4	8.07		nucleus;other cell component		0.01	3.90781e-16
I1J654	BSD domain-containing protein OS=Glycine max OX=3847 GN=100800894 PE=4 SV=1	7	2	299	32.6	5.01				0.01	3.90781e-16
K7N2C4	Acid phosphatase 1 OS=Glycine max OX=3847 GN=100781343 PE=4 SV=1	10	2	272	31.3	8.68			other molecular function	0.01	3.90781e-16
C6TE96	Nicotianamine synthase OS=Glycine max OX=3847 GN=100786994 PE=2 SV=1	12	2	267	29.1	5.49				0.01	3.90781e-16
A0A0R4J5H0	30S ribosomal protein 2, chloroplastic OS=Glycine max OX=3847 GN=GLYMA_15G271200 PE=4 SV=1	17	2	246	26.8	9.38	RNA metabolism OR transcription;other metabolic processes	other cell component	nucleic acid binding activity	0.01	3.90781e-16
C6SYA7	AAI domain-containing protein OS=Glycine max OX=3847 PE=2 SV=1	15	2	158	18.5	5.24			other molecular function	0.01	3.90781e-16
